# Supplementary material for: Heterosis patterns and sources of self-compatibility, cross-compatibility and key nut traits within single and double hybrid crosses of kola [Cola nitida (Vent) Schott and Endl.]
Source: Sci Rep. 2023 May 17;13:8036. doi: 10.1038/s41598-023-30485-3 (PMC10192454; doi:10.1038/s41598-023-30485-3)
Supplement: Supplementary file 1 — Supplementary Information 1. [file 41598_2023_30485_MOESM1_ESM.xlsx]

## Sheet: Bunso progeny raw data
Crosses	Number pollinated	Pollinator	Number dropped	Number set	Pod set	%Pod set	Pseudo set		% Pseudo set	No. of pods	Pod weight (g)	Pod length (cm)	Pod width (cm)	Number of nuts per pod	Nut length (cm)	Nut width (cm)	Unpeeled nut weight (g)	Peeled nut weight (g)	Outturn	%Outturn	Brix	Potential alcohol	Nut firmness (lb)
B1/11 x B1/71 x B1/151xB1/180	13	1	3	10	0.769231	76.9231	0	0	0	43.25	188.397	15.6	14.2	5.31001	7.8	6.4	123.135	105.303	0.855184	85.5184	14.3	15.3	15.6
B1/11xB1/71 x B1/157 x B1/149	21	1	2	19	0.904762	90.4762	0	0	0	82.175	357.954	12.4	11.6	10.089	10.2	9.4	233.957	216.125	0.923781	92.3781	16.7	17.1	13.8
B1/11 xB1/71 x B1/296 x B1/177	8	1	1	7	0.875	87.5	1	0.142857	14.2857	30.275	131.878	14.6	12.3	3.717	5.2	5.08	86.1947	68.3627	0.79312	79.312	11.5	8.8	14.9
B1/11 x B1/71 x B2/177 x B2/156	21	1	7	14	0.666667	66.6667	0	0	0	60.55	263.756	17.5	15.9	7.43401	8.3	7.6	172.389	154.557	0.89656	89.656	14.6	11.4	12.5
B1/11 XB1/71 xGX1/46 xGX1/16	21	1	4	17	0.809524	80.9524	0	0	0	73.525	320.275	13.4	11.4	9.02701	7.1	6.4	209.33	191.498	0.914814	91.4814	9.8	16.7	14.3
B1/11 x B1/71 x GX1/46 x GX1/53	16	1	3	13	0.8125	81.25	0	0	0	56.225	244.916	18.5	13.7	6.90301	9.5	8.1	160.076	142.244	0.888603	88.8603	17.1	19.2	8.8
B1/120 x B1/193 x GX1/46 x GX1/53	19	1	4	15	0.789474	78.9474	0	0	0	64.875	282.596	15.2	13.5	7.96501	10.2	9.5	184.703	166.871	0.903456	90.3456	12.5	21.3	14.2
B1/120 x B1/193 x JX1/9 x JX1/11	14	1	1	13	0.928571	92.8571	0	0	0	56.225	244.916	14.3	11.2	6.90301	4.6	3.8	160.076	142.244	0.888603	88.8603	13.4	9.6	16.7
B1/151 x B1/147 x GX1/46 x GX1/53	15	1	1	14	0.933333	93.3333	0	0	0	60.55	263.756	12.5	10.6	7.43401	8.9	7.2	172.389	154.557	0.89656	89.656	18.4	7.4	13.4
B1/151 x B1/149 x B1/11 x B1/71	13	1	2	11	0.846154	84.6154	0	0	0	47.575	207.237	11.2	12.5	5.84101	7.2	7.03	135.449	117.617	0.868349	86.8349	15.7	8.2	16.5
B1/151 x B1/149 x B2/177 x B2/156	13	1	11	2	0.153846	15.3846	0	0	0	8.65	37.6794	17.3	15.8	1.062	8.8	7.6	24.6271	6.79506	0.275918	27.5918	12.6	17.3	13.4
B1/208 x B1/180 x JX1/24 x JX1/22	15	1	5	10	0.666667	66.6667	0	0	0	43.25	188.397	15.2	13.4	5.31001	6.1	5.5	123.135	105.303	0.855184	85.5184	19.4	8.9	19.4
B1/211 x B1/200 x B1/157 x B1/149	11	1	1	10	0.909091	90.9091	0	0	0	43.25	188.397	16.9	11.5	5.31001	9.4	7.8	123.135	105.303	0.855184	85.5184	10.4	12.4	15.2
B1/212 x B1/236 x JX1/24 x JX1/22	12	1	1	11	0.916667	91.6667	0	0	0	47.575	207.237	14.7	12.6	5.84101	8.3	5.4	135.449	117.617	0.868349	86.8349	12.4	14.3	13.4
B1/296 x B1/177 x GX1/46 x GX1/53	10	1	1	9	0.9	90	0	0	0	38.925	169.557	11.3	10.7	4.77901	7.2	7.09	110.822	92.9898	0.839093	83.9093	14.6	8.2	12.5
B2/177 x B2/156 x B1/151 x B1/147	15	1	12	3	0.2	20	2	0.666667	66.6667	12.975	56.5191	16.9	9.8	1.593	8.3	6.4	36.9406	19.1086	0.517279	51.7279	13.2	14.6	11.7
B2/177 x B2/156 x JX1/9 x JX1/11	18	1	6	12	0.666667	66.6667	0	0	0	51.9	226.076	17.1	12.6	6.37201	9.4	7.8	147.762	129.93	0.87932	87.932	17.5	12.7	13.6
B1/212 x B1/210 x GX1/46 x GX1/53	13	1	1	12	0.923077	92.3077	0	0	0	51.9	226.076	13.6	12.1	6.37201	8.4	6.6	147.762	129.93	0.87932	87.932	14.6	11.3	6.8
Club x JB 32 x JX1/5 x JX1/9	22	1	2	20	0.909091	90.9091	0	0	0	86.5	376.794	18.5	14.5	10.62	7.2	7.3	246.271	228.439	0.927592	92.7592	13.9	17.2	14.5
GX1/46 x GX1/16 x B1/151 x B1/180	11	1	7	4	0.363636	36.3636	0	0	0	17.3	75.3588	14.6	13.2	2.124	9.2	8.8	49.2541	31.4221	0.637959	63.7959	15.7	7.2	8.1
GX1/46 x GX1/16 x GX1/46 x GX1/53	15	1	5	10	0.666667	66.6667	0	0	0	43.25	188.397	16.4	14.9	5.31001	6.3	6.1	123.135	105.303	0.855184	85.5184	15.6	6.2	12.3
GX1/46 x GX1/16 x JX1/17 x JX1/9	10	1	0	10	1	100	0	0	0	43.25	188.397	18.1	15.3	5.31001	8.4	7.4	123.135	105.303	0.855184	85.5184	14.2	5.8	9.7
GX1/46 x GX1/16 x JX1/24 x JX1/22	18	1	5	13	0.722222	72.2222	0	0	0	56.225	244.916	15.2	12.4	6.90301	5.2	5.1	160.076	142.244	0.888603	88.8603	11.4	9.1	10.2
GX1/46 x GX1/16 x JX1/5 x JX1/9	21	1	2	19	0.904762	90.4762	0	0	0	82.175	357.954	16.4	14.7	10.089	7.2	6.4	233.957	216.125	0.923781	92.3781	18.4	7.5	14.3
GX1/46 x GX1/16 x JX1/9 x GX1/16	13	1	3	10	0.769231	76.9231	0	0	0	43.25	188.397	15.2	13.2	5.31001	6.1	5.2	123.135	105.303	0.855184	85.5184	12.9	12.4	12.6
GX1/46 x GX1/16 x JX1/9 x JX1/11	28	1	5	23	0.821429	82.1429	0	0	0	99.475	433.313	13.2	11.6	12.213	6.1	5.6	283.211	265.379	0.937036	93.7036	11.3	11.9	9.8
GX1/46 x GX1/33 x B1/212x B1/236	11	1	1	10	0.909091	90.9091	0	0	0	43.25	188.397	18.6	14.4	5.31001	9.3	8.1	123.135	105.303	0.855184	85.5184	17.4	12.5	7.5
GX1/46 x GX1/33 x JX1/24 x JX1/22	14	1	1	13	0.928571	92.8571	0	0	0	56.225	244.916	14.2	11.9	6.90301	5.2	4.3	160.076	142.244	0.888603	88.8603	16.2	12.6	11.2
GX1/46 x GX1/53 x B2/296 x B1/177	13	1	1	12	0.923077	92.3077	0	0	0	51.9	226.076	15.3	10.3	6.37201	8.3	5.7	147.762	129.93	0.87932	87.932	10.8	17.5	14.6
GX1/46 x GX1/53 x GX1/46 x GX1/16	19	1	10	9	0.473684	47.3684	0	0	0	38.925	169.557	11.8	9.6	4.77901	7.4	6.2	110.822	92.9898	0.839093	83.9093	15.2	15.2	18.4
GX1/46 x GX1/53 x JX1/17 x JX1/5	12	1	0	12	1	100	0	0	0	51.9	226.076	15.6	12.3	6.37201	5.9	5.2	147.762	129.93	0.87932	87.932	14.8	13.2	13.4
GX1/46 x GX1/53 x JX1/24 x JX1/22	16	1	10	6	0.375	37.5	2	0.333333	33.3333	25.95	113.038	14.9	14.2	4	8.5	7.1	73.8812	56.0492	0.758639	75.8639	13.2	18.4	15.6
GX1/46 x GX1/53 x JX1/9 x JX1/11	15	1	2	13	0.866667	86.6667	0	0	0	56.225	244.916	17.3	13.9	6.90301	9.2	7.6	160.076	142.244	0.888603	88.8603	16.8	15.6	17.2
JX1/14 x JX1/32 x JX1/9 x JX1/11	22	1	6	16	0.727273	72.7273	0	0	0	69.2	301.435	15.8	12.4	8.49601	8.4	5.3	197.016	179.184	0.90949	90.949	14.5	12.4	15.2
JX1/17 x JX1/5 x JX1/24 x JX1/22	14	1	3	11	0.785714	78.5714	0	0	0	47.575	207.237	13.4	13.1	5.84101	5.3	4.6	135.449	117.617	0.868349	86.8349	15.1	14.6	12.9
JX1/17 x JX1/5 x JX1/9 x JX1/11	17	1	1	16	0.941176	94.1176	0	0	0	69.2	301.435	12.6	11.9	8.49601	6.1	5.9	197.016	179.184	0.90949	90.949	16.2	13.2	12.3
JX1/17 x JX1/9 x B1/212 x B1/210	11	1	9	2	0.181818	18.1818	0	0	0	8.65	37.6794	16.4	12.3	5	5.4	4.2	24.6271	6.79506	0.275918	27.5918	14.5	12.4	18.9
JX1/17 x JX1/9 x GX1/46 x GX1/16	13	1	4	9	0.692308	69.2308	0	0	0	38.925	169.557	13.2	11.7	4.77901	8.4	7.4	110.822	92.9898	0.839093	83.9093	16.8	8.7	14.2
JX1/23 x JX1/53 x GX1/46 x GX1/16	10	1	2	8	0.8	80	0	0	0	34.6	150.718	14.1	13.5	4.248	6.3	7.9	98.5082	80.6762	0.81898	81.898	17.4	14.6	16.7
JX1/23 x JX1/53 x GX1/46 x GX1/53	13	1	1	12	0.923077	92.3077	0	0	0	51.9	226.076	16.9	14.9	6.37201	8.1	5.6	147.762	129.93	0.87932	87.932	12.8	13.8	14.2
JX1/24 x JX1/22 x B1/151 x B1/147	11	1	3	8	0.727273	72.7273	0	0	0	34.6	150.718	12.4	10.5	4.248	9.2	8.6	98.5082	80.6762	0.81898	81.898	13.9	16.9	15.3
JX1/24 x JX1/22 x GX1/46 x GX1/16	10	1	1	9	0.9	90	0	0	0	38.925	169.557	18.3	13.6	4.77901	5.7	5.1	110.822	92.9898	0.839093	83.9093	14.5	9.5	17.4
JX1/24 x JX1/22 x GX1/46 x GX1/53	13	1	2	11	0.846154	84.6154	0	0	0	47.575	207.237	16.2	14.1	5.84101	6.2	5.3	135.449	117.617	0.868349	86.8349	13.2	14.7	13.2
JX1/24 x JX1/22 x JX1/7 x JX1/53	12	1	2	10	0.833333	83.3333	0	0	0	43.25	188.397	17.4	15.9	5.31001	7.4	7.1	123.135	105.303	0.855184	85.5184	17.4	8.3	11.7
JX1/5 x JX1/9 x GX1/46 x GX1/16	12	1	8	4	0.333333	33.3333	0	0	0	17.3	75.3588	13.2	11.3	2.124	6.3	6.1	49.2541	31.4221	0.637959	63.7959	15.8	5.7	12.3
JX1/5 x JX1/9 x JX1/9 x JX1/11	15	1	3	12	0.8	80	0	0	0	51.9	226.076	15.3	14.5	6.37201	7.1	6.4	147.762	129.93	0.87932	87.932	13.6	11.2	14.2
JX1/7 x JX1/53 x JX1/7 x JX1/5	13	1	2	11	0.846154	84.6154	0	0	0	47.575	207.237	18.6	16.1	5.84101	4.8	3.7	135.449	117.617	0.868349	86.8349	16.5	9.6	12.4
JX1/9 x JX1/11 x GX1/46 x GX1/53	11	1	1	10	0.909091	90.9091	0	0	0	43.25	188.397	15.9	13.9	5.31001	6.5	5.6	123.135	105.303	0.855184	85.5184	14.8	8.7	15.4
JX1/9 x JX1/11 x JX1/17 x JX1/5	9	1	2	7	0.777778	77.7778	0	0	0	30.275	131.878	18.1	15.2	3.717	9.2	8.2	86.1947	68.3627	0.79312	79.312	19.7	18.6	13.2
JX1/9 x JX1/11 x JX1/24 x JX1/22	11	1	2	9	0.818182	81.8182	0	0	0	38.925	169.557	13.2	11.8	4.77901	5.8	5.4	110.822	92.9898	0.839093	83.9093	16.5	12.3	17.1
JX1/9 x JX1/11 x JX1/5 x JX1/9	9	1	1	8	0.888889	88.8889	0	0	0	34.6	150.718	14.5	13.4	4.248	6.2	6.1	98.5082	80.6762	0.81898	81.898	13.2	9.6	12.6
JX1/9 x JX1/11 x JX1/7 x JX1/5	10	1	6	4	0.4	40	0	0	0	17.3	75.3588	16.2	13.4	4	4.7	3.9	49.2541	31.4221	0.637959	63.7959	14.9	14.5	13.5
JX1/9 x JX1/11 x JX1/7 x JX1/53	14	1	3	11	0.785714	78.5714	0	0	0	47.575	207.237	18.7	12.4	5.84101	7.2	6.4	135.449	117.617	0.868349	86.8349	14.2	12.3	11.4
JX1/17 x JX1/9 x JX1/9 x JX1/11	12	1	3	9	0.75	75	0	0	0	38.925	169.557	13.9	10.5	4.77901	8.3	8.1	110.822	92.9898	0.839093	83.9093	17.4	14.7	12.3
B1/11 xB1/71 x B1/11 xB1/71	15	1	8	7	0.466667	46.6667	3	0.428571	42.8571	30.275	131.878	14.3	13.4	3.717	6.2	5.6	86.1947	68.3627	0.79312	79.312	15.2	13.2	16.4
B1/151xB1/180 x B1/151xB1/180	13	1	8	5	0.384615	38.4615	1	0.2	20	21.625	94.1985	16.7	14.2	2.655	7.4	5.4	61.5676	43.7356	0.710367	71.0367	13.1	11.8	12.5
B1/296 x B1/177 x B1/296 x B1/177	17	1	10	7	0.411765	41.1765	0	0	0	30.275	131.878	12.3	10.9	3.717	5.3	4.8	86.1947	68.3627	0.79312	79.312	17.6	15.3	14.7
GX1/46 xGX1/16 x GX1/46 xGX1/16	21	1	12	9	0.428571	42.8571	0	0	0	38.925	169.557	9.9	8.1	4.77901	5.6	5.2	110.822	92.9898	0.839093	83.9093	14.3	9.5	15.2
B1/11 x B1/71 x B1/11 x B1/71	17	1	11	6	0.352941	35.2941	0	0	0	25.95	113.038	14.5	12.6	3.186	6.2	5.4	73.8812	56.0492	0.758639	75.8639	12.3	16.4	13.2
GX1/46 x GX1/53 x GX1/46 x GX1/53	13	1	5	8	0.615385	61.5385	0	0	0	34.6	150.718	19.3	15.9	4.248	8.3	5.3	98.5082	80.6762	0.81898	81.898	15.2	11.7	14.7
B1/120 x B1/193 x B1/120 x B1/193	15	1	7	8	0.533333	53.3333	4	0.5	50	34.6	150.718	17.4	14.3	4.248	4.5	4.3	98.5082	80.6762	0.81898	81.898	16.3	14.9	16.2
JX1/9 x JX1/11 x JX1/9 x JX1/11	11	1	4	7	0.636364	63.6364	0	0	0	30.275	131.878	10.3	10.08	5	5.9	5.04	86.1947	68.3627	0.79312	79.312	14.5	6.8	10.9
B1/151 x B1/147 x B1/151 x B1/147	16	1	11	5	0.3125	31.25	0	0	0	21.625	94.1985	15.2	13.6	2.655	6.5	5.4	61.5676	43.7356	0.710367	71.0367	12.3	18.2	15.6
B1/151 x B1/149 x B1/151 x B1/149	14	1	8	6	0.428571	42.8571	0	0	0	25.95	113.038	14.6	12.5	3.186	5.1	4.6	73.8812	56.0492	0.758639	75.8639	15.2	12.4	14.3
B2/177 x B2/156 x B2/177 x B2/156	13	1	8	5	0.384615	38.4615	1	0.2	20	21.625	94.1985	18.5	14.6	2.655	8.3	8.1	61.5676	43.7356	0.710367	71.0367	12.1	14.9	12.8
B1/208 x B1/180 x B1/208 x B1/180	14	1	8	6	0.428571	42.8571	0	0	0	25.95	113.038	12.3	11.5	3.186	6.1	5.3	73.8812	56.0492	0.758639	75.8639	14.6	15.3	13.4
JX1/24 x JX1/22 x JX1/24 x JX1/22	15	1	8	7	0.466667	46.6667	0	0	0	30.275	131.878	14.6	12.7	3.717	5.4	4.2	86.1947	68.3627	0.79312	79.312	17.5	17.8	19.4
B1/211 x B1/200 x B1/211 x B1/200	17	1	10	7	0.411765	41.1765	0	0	0	30.275	131.878	15.1	13.9	3.717	6.3	5.4	86.1947	68.3627	0.79312	79.312	13.3	12.3	10.6
B1/157 x B1/149 x B1/157 x B1/149	11	1	7	4	0.363636	36.3636	0	0	0	17.3	75.3588	13.6	12.6	6	5.8	4.9	49.2541	31.4221	0.637959	63.7959	18.2	16.4	9.7
B1/212 x B1/210 x B1/212 x B1/210	21	1	13	8	0.380952	38.0952	2	0.25	25	34.6	150.718	17.5	14.9	4.248	6.4	4.7	98.5082	80.6762	0.81898	81.898	16.5	21.5	14.7
B1/212 x B1/236 x B1/212 x B1/236	17	1	10	7	0.411765	41.1765	0	0	0	30.275	131.878	18.2	15.3	3.717	4.5	3.8	86.1947	68.3627	0.79312	79.312	15.9	14.2	13.5
B1/157 x B1/149 x B1/157 x B1/149	13	1	5	8	0.615385	61.5385	0	0	0	34.6	150.718	10.4	9.8	4.248	5.9	4.4	98.5082	80.6762	0.81898	81.898	13.4	12.8	12.7
B1/212 x B1/210 x B1/212 x B1/210	14	1	8	6	0.428571	42.8571	0	0	0	25.95	113.038	13.6	11.5	3.186	6.1	5.4	73.8812	56.0492	0.758639	75.8639	17.5	19.3	16.2
Club x JB 32 x Club x JB 32	12	1	7	5	0.416667	41.6667	0	0	0	21.625	94.1985	17.4	15.8	4	7.4	4.6	61.5676	43.7356	0.710367	71.0367	16.2	12.4	15.2
JX1/5 x JX1/9 x JX1/5 x JX1/9	17	1	9	8	0.470588	47.0588	0	0	0	34.6	150.718	15.2	12.6	4.248	5.2	5.01	98.5082	80.6762	0.81898	81.898	11.9	14.3	16.4
GX1/46 x GX1/16 x GX1/46 x GX1/16	13	1	6	7	0.538462	53.8462	0	0	0	30.275	131.878	19.3	15.6	5	6.5	4.6	86.1947	68.3627	0.79312	79.312	14.2	12.3	17.2
B1/151 x B1/180 x B1/151 x B1/180	14	1	9	5	0.357143	35.7143	2	0.4	40	21.625	94.1985	14.2	12.4	2.655	4.7	4.2	61.5676	43.7356	0.710367	71.0367	18.5	16.5	13.5
JX1/17 x JX1/9 x JX1/17 x JX1/9	13	1	7	6	0.461538	46.1538	0	0	0	25.95	113.038	17.6	14.2	3.186	5.2	4.6	73.8812	56.0492	0.758639	75.8639	13.6	14.8	15.4
JX1/9 x GX1/16 x JX1/9 x GX1/16	16	1	9	7	0.4375	43.75	0	0	0	30.275	131.878	15.3	13.9	3.717	4.3	4.3	86.1947	68.3627	0.79312	79.312	14.5	13.6	16.1
GX1/46 x GX1/33 x GX1/46 x GX1/33	18	1	10	8	0.444444	44.4444	0	0	0	34.6	150.718	17.5	13.5	4.248	6.4	5.6	98.5082	80.6762	0.81898	81.898	13.6	16.4	17.5
B1/212x B1/236 x B1/212x B1/236	13	1	8	5	0.384615	38.4615	1	0.2	20	21.625	94.1985	12.9	10.6	7	8.5	6.5	61.5676	43.7356	0.710367	71.0367	14.9	12.8	13.2
JX1/17 x JX1/5 x JX1/17 x JX1/5	15	1	8	7	0.466667	46.6667	0	0	0	30.275	131.878	15.3	11.7	3.717	4.6	3.9	86.1947	68.3627	0.79312	79.312	13.7	7.9	16.5
JX1/14 x JX1/32 x JX1/14 x JX1/32	17	1	10	7	0.411765	41.1765	0	0	0	30.275	131.878	14.2	12.9	3.717	5.3	4.2	86.1947	68.3627	0.79312	79.312	15.6	12.4	14.2
JX1/23 x JX1/53 x JX1/23 x JX1/53	13	1	7	6	0.461538	46.1538	0	0	0	25.95	113.038	18.3	14.7	3.186	6.4	6.1	73.8812	56.0492	0.758639	75.8639	12.1	15.6	18.9
JX1/7 x JX1/53 x JX1/7 x JX1/53	15	1	7	8	0.533333	53.3333	0	0	0	34.6	150.718	15.4	12.6	4.248	5.2	4.2	98.5082	80.6762	0.81898	81.898	18.2	18.3	16.4
JX1/9 x JX1/11 x JX1/9 x JX1/11	18	1	11	7	0.388889	38.8889	3	0.428571	42.8571	30.275	131.878	12.5	11.3	4	6.7	5.8	86.1947	68.3627	0.79312	79.312	14.2	11.7	12.3
JX1/7 x JX1/5 x JX1/7 x JX1/5	13	1	7	6	0.461538	46.1538	0	0	0	25.95	113.038	13.7	10.5	6	4.5	3.4	73.8812	56.0492	0.758639	75.8639	13.6	12.3	14.5
B1/11 x B1/71 x B1/151xB1/180	15	2	4	11	0.733333	73.3333	4	0.363636	36.3636	47.575	207.237	15.2	12.3	5.84101	9.2	6.9	135.449	117.617	0.868349	86.8349	13.4	12.3	11.8
B1/11xB1/71 x B1/157 x B1/149	13	2	5	8	0.615385	61.5385	0	0	0	64.875	282.596	14.9	10.9	7.96501	5.6	4.2	184.703	166.871	0.903456	90.3456	16.1	12.6	12.9
B1/11 xB1/71 x B1/296 x B1/177	9	2	1	8	0.888889	88.8889	0	0	0	34.6	150.718	12.3	10.2	4.248	7.3	7.1	98.5082	80.6762	0.81898	81.898	13.8	10.8	14.5
B1/11 x B1/71 x B2/177 x B2/156	19	2	3	16	0.842105	84.2105	0	0	0	69.2	301.435	17.4	11.6	8.49601	5.9	5.3	197.016	179.184	0.90949	90.949	12.5	17.3	13.2
B1/11 XB1/71 xGX1/46 xGX1/16	18	2	2	16	0.888889	88.8889	0	0	0	69.2	301.435	15.2	10.3	8.49601	8.6	8.2	197.016	179.184	0.90949	90.949	17.4	11.5	14.9
B1/11 x B1/71 x GX1/46 x GX1/53	17	2	2	15	0.882353	88.2353	0	0	0	64.875	282.596	16.8	12.4	7.96501	6.2	5.7	184.703	166.871	0.903456	90.3456	15.6	21.8	12.5
B1/120 x B1/193 x GX1/46 x GX1/53	17	2	3	14	0.823529	82.3529	0	0	0	60.55	263.756	15.4	11.6	7.43401	6.3	5.6	172.389	154.557	0.89656	89.656	19.8	12.6	14.7
B1/120 x B1/193 x JX1/9 x JX1/11	16	2	3	13	0.8125	81.25	0	0	0	56.225	244.916	16.2	12.2	6.90301	7.4	7.2	160.076	142.244	0.888603	88.8603	15.4	14.9	13.1
B1/151 x B1/147 x GX1/46 x GX1/53	17	2	3	14	0.823529	82.3529	0	0	0	60.55	263.756	17.1	14.6	7.43401	8.1	8.02	172.389	154.557	0.89656	89.656	16.4	12.7	16.5
B1/151 x B1/149 x B1/11 x B1/71	15	2	2	13	0.866667	86.6667	0	0	0	56.225	244.916	15.2	12.9	6.90301	9.5	7.3	160.076	142.244	0.888603	88.8603	12.3	13.4	11.3
B1/151 x B1/149 x B2/177 x B2/156	12	2	2	10	0.833333	83.3333	0	0	0	43.25	188.397	19.1	14.8	5.31001	6.4	5.4	123.135	105.303	0.855184	85.5184	17.4	15.8	18.6
B1/208 x B1/180 x JX1/24 x JX1/22	16	2	3	13	0.8125	81.25	0	0	0	56.225	244.916	14.5	10.6	6.90301	5.7	5.1	160.076	142.244	0.888603	88.8603	8.6	17.6	12.7
B1/211 x B1/200 x B1/157 x B1/149	10	2	2	8	0.8	80	0	0	0	34.6	150.718	16.2	16.1	4.248	5.5	4.3	98.5082	80.6762	0.81898	81.898	14.8	14.8	15.1
B1/212 x B1/236 x JX1/24 x JX1/22	11	2	3	8	0.727273	72.7273	0	0	0	34.6	150.718	14.7	13.8	4.248	6.3	3.9	98.5082	80.6762	0.81898	81.898	12.3	12.3	15.8
B1/296 x B1/177 x GX1/46 x GX1/53	14	2	3	11	0.785714	78.5714	0	0	0	47.575	207.237	15.3	14.7	5.84101	4.9	4.4	135.449	117.617	0.868349	86.8349	14.7	16.9	14.6
B2/177 x B2/156 x B1/151 x B1/147	16	2	3	13	0.8125	81.25	0	0	0	56.225	244.916	16.6	11.3	6.90301	4.6	4.2	160.076	142.244	0.888603	88.8603	16.5	14.5	17.3
B2/177 x B2/156 x JX1/9 x JX1/11	19	2	2	17	0.894737	89.4737	0	0	0	73.525	320.275	14.2	12.4	9.02701	5.1	4.2	209.33	191.498	0.914814	91.4814	14.8	13.4	6.9
B1/212 x B1/210 x GX1/46 x GX1/53	14	2	4	10	0.714286	71.4286	0	0	0	43.25	188.397	15.8	13.9	5.31001	7.3	6.4	123.135	105.303	0.855184	85.5184	15.2	17.8	5.8
Club x JB 32 x JX1/5 x JX1/9	20	2	0	20	1	100	0	0	0	86.5	376.794	16.9	14.2	10.62	4.9	3.4	246.271	228.439	0.927592	92.7592	14.9	15.2	14.3
GX1/46 x GX1/16 x B1/151 x B1/180	13	2	7	6	0.461538	46.1538	1	0.166667	16.6667	25.95	113.038	14.7	11.4	3.186	5.2	4.2	73.8812	56.0492	0.758639	75.8639	16.5	13.9	14.8
GX1/46 x GX1/16 x GX1/46 x GX1/53	14	2	3	11	0.785714	78.5714	0	0	0	47.575	207.237	13.2	12.9	5.84101	7	5.8	135.449	117.617	0.868349	86.8349	14.2	6.7	13.3
GX1/46 x GX1/16 x JX1/17 x JX1/9	12	2	2	10	0.833333	83.3333	0	0	0	43.25	188.397	15.6	13.2	5.31001	7.5	5.6	123.135	105.303	0.855184	85.5184	17.3	12.5	14.6
GX1/46 x GX1/16 x JX1/24 x JX1/22	17	2	3	14	0.823529	82.3529	0	0	0	60.55	263.756	17.4	15.8	7.43401	6.3	5.1	172.389	154.557	0.89656	89.656	16.2	18.9	17.2
GX1/46 x GX1/16 x JX1/5 x JX1/9	18	2	2	16	0.888889	88.8889	0	0	0	69.2	301.435	15.2	11.4	8.49601	8.4	7.5	197.016	179.184	0.90949	90.949	14.9	13.7	12.5
GX1/46 x GX1/16 x JX1/9 x GX1/16	15	2	3	12	0.8	80	0	0	0	51.9	226.076	18.6	16.4	6.37201	5.6	4.3	147.762	129.93	0.87932	87.932	15.4	15.2	18.4
GX1/46 x GX1/16 x JX1/9 x JX1/11	18	2	1	17	0.944444	94.4444	0	0	0	73.525	320.275	14.3	10.7	9.02701	4.7	4.2	209.33	191.498	0.914814	91.4814	12.4	6.8	16.2
GX1/46 x GX1/33 x B1/212x B1/236	13	2	4	9	0.692308	69.2308	2	0.222222	22.2222	38.925	169.557	16.4	13.5	4.77901	3.8	3.6	110.822	92.9898	0.839093	83.9093	15.8	11.4	14.8
GX1/46 x GX1/33 x JX1/24 x JX1/22	16	2	2	14	0.875	87.5	0	0	0	60.55	263.756	15.3	15.01	7.43401	6.1	5.2	172.389	154.557	0.89656	89.656	17.6	16.4	13.4
GX1/46 x GX1/53 x B2/296 x B1/177	14	2	2	12	0.857143	85.7143	0	0	0	51.9	226.076	12.8	10.3	6.37201	8.2	7.1	147.762	129.93	0.87932	87.932	12.5	11.2	19.2
GX1/46 x GX1/53 x GX1/46 x GX1/16	17	2	5	12	0.705882	70.5882	0	0	0	51.9	226.076	15.6	14.6	6.37201	6.9	6.2	147.762	129.93	0.87932	87.932	14.9	8.4	14.6
GX1/46 x GX1/53 x GX1/46 x GX1/53	18	2	5	13	0.722222	72.2222	0	0	0	56.225	244.916	14.9	12.5	6.90301	5.6	4.7	160.076	142.244	0.888603	88.8603	13.4	13.6	15.2
GX1/46 x GX1/53 x JX1/17 x JX1/5	13	2	2	11	0.846154	84.6154	0	0	0	47.575	207.237	15.6	13.4	5.84101	7.5	6.2	135.449	117.617	0.868349	86.8349	15.6	19.5	13.2
GX1/46 x GX1/53 x JX1/24 x JX1/22	15	2	3	12	0.8	80	0	0	0	51.9	226.076	17.4	16.8	6.37201	5.3	4.3	147.762	129.93	0.87932	87.932	16.7	17.2	14.5
GX1/46 x GX1/53 x JX1/9 x JX1/11	16	2	6	10	0.625	62.5	0	0	0	43.25	188.397	18.5	12.61	5.31001	8.2	7.5	123.135	105.303	0.855184	85.5184	13.4	12.3	19.3
JX1/14 x JX1/32 x JX1/9 x JX1/11	17	2	9	8	0.470588	47.0588	0	0	0	34.6	150.718	16.3	13.2	4.248	9.1	8.4	98.5082	80.6762	0.81898	81.898	16.2	5.6	14.2
JX1/17 x JX1/5 x JX1/24 x JX1/22	15	2	5	10	0.666667	66.6667	0	0	0	43.25	188.397	15.4	15.9	5.31001	6.4	5.3	123.135	105.303	0.855184	85.5184	14.6	17.8	15.8
JX1/17 x JX1/5 x JX1/9 x JX1/11	18	2	6	12	0.666667	66.6667	0	0	0	51.9	226.076	19.2	12.4	6.37201	5.9	4.2	147.762	129.93	0.87932	87.932	13.9	16.9	16.7
JX1/17 x JX1/9 x B1/212 x B1/210	13	2	5	8	0.615385	61.5385	3	0.375	37.5	34.6	150.718	17.5	15.6	4.248	7.4	6.2	98.5082	80.6762	0.81898	81.898	17.5	13.5	11.2
JX1/17 x JX1/9 x GX1/46 x GX1/16	16	2	4	12	0.75	75	0	0	0	51.9	226.076	12.4	12.2	6.37201	8.2	5.8	147.762	129.93	0.87932	87.932	13.4	12.4	15.4
JX1/23 x JX1/53 x GX1/46 x GX1/16	12	2	2	10	0.833333	83.3333	0	0	0	43.25	188.397	18.6	12.3	5.31001	5.3	4.2	123.135	105.303	0.855184	85.5184	15.8	18.4	16.8
JX1/23 x JX1/53 x GX1/46 x GX1/53	15	2	2	13	0.866667	86.6667	0	0	0	56.225	244.916	11.4	13.5	6.90301	6.2	5.2	160.076	142.244	0.888603	88.8603	13.2	15.2	14.2
JX1/24 x JX1/22 x B1/151 x B1/147	12	2	4	8	0.666667	66.6667	0	0	0	34.6	150.718	12.3	18.2	4.248	4.5	4.1	98.5082	80.6762	0.81898	81.898	15.4	19.2	13.9
JX1/24 x JX1/22 x GX1/46 x GX1/16	13	2	3	10	0.769231	76.9231	0	0	0	43.25	188.397	16.7	14.1	5.31001	8.1	7.4	123.135	105.303	0.855184	85.5184	16.8	14.3	17.4
JX1/24 x JX1/22 x GX1/46 x GX1/53	14	2	3	11	0.785714	78.5714	0	0	0	47.575	207.237	14.2	13.6	5.84101	6.2	5.2	135.449	117.617	0.868349	86.8349	17.2	15.8	12.6
JX1/24 x JX1/22 x JX1/7 x JX1/53	14	2	6	8	0.571429	57.1429	1	0.125	12.5	34.6	150.718	16.9	16.2	4.248	7.4	6.3	98.5082	80.6762	0.81898	81.898	13.5	18.7	14.5
JX1/5 x JX1/9 x GX1/46 x GX1/16	15	2	1	14	0.933333	93.3333	0	0	0	60.55	263.756	12.4	10.4	7.43401	4.9	2.4	172.389	154.557	0.89656	89.656	14.9	13.6	13.8
JX1/5 x JX1/9 x JX1/9 x JX1/11	15	2	2	13	0.866667	86.6667	0	0	0	56.225	244.916	13.2	12.1	6.90301	7.2	5.8	160.076	142.244	0.888603	88.8603	16.5	14.2	15.6
JX1/7 x JX1/53 x JX1/7 x JX1/5	13	2	2	11	0.846154	84.6154	0	0	0	47.575	207.237	17.5	15.6	5.84101	6.3	4.9	135.449	117.617	0.868349	86.8349	14.8	19.6	13.8
JX1/9 x JX1/11 x GX1/46 x GX1/53	12	2	1	11	0.916667	91.6667	0	0	0	47.575	207.237	16.4	12.8	5.84101	8.2	7.1	135.449	117.617	0.868349	86.8349	18.6	12.3	17.5
JX1/9 x JX1/11 x JX1/17 x JX1/5	11	2	3	8	0.727273	72.7273	0	0	0	34.6	150.718	12.5	10.9	4.248	5.6	5.1	98.5082	80.6762	0.81898	81.898	17.4	14.5	16.9
JX1/9 x JX1/11 x JX1/24 x JX1/22	11	2	2	9	0.818182	81.8182	0	0	0	38.925	169.557	14.6	14.3	4.77901	6.4	4.7	110.822	92.9898	0.839093	83.9093	14.6	16.2	14.8
JX1/9 x JX1/11 x JX1/5 x JX1/9	13	2	3	10	0.769231	76.9231	0	0	0	43.25	188.397	13.1	10.7	5.31001	9.2	5.2	123.135	105.303	0.855184	85.5184	15.8	14.6	13.5
JX1/9 x JX1/11 x JX1/7 x JX1/5	16	2	3	13	0.8125	81.25	0	0	0	56.225	244.916	14.5	12.9	6.90301	4.6	6.7	160.076	142.244	0.888603	88.8603	13.2	13.8	15.4
JX1/9 x JX1/11 x JX1/7 x JX1/53	12	2	2	10	0.833333	83.3333	0	0	0	43.25	188.397	19.1	17.5	5.31001	5.3	7.2	123.135	105.303	0.855184	85.5184	16.9	15.9	16.2
JX1/17 x JX1/9 x JX1/9 x JX1/11	15	2	7	8	0.533333	53.3333	0	0	0	34.6	150.718	16.4	13.4	4.248	8.4	5.6	98.5082	80.6762	0.81898	81.898	14.7	14.7	14.9
B1/11 xB1/71 x B1/11 xB1/71	13	2	11	2	0.153846	15.3846	0	0	0	8.65	37.6794	15.6	13.6	4	6.1	5.6	24.6271	6.79506	0.275918	27.5918	15.2	16.2	12.3
B1/151xB1/180 x B1/151xB1/180	15	2	12	3	0.2	20	1	0.333333	33.3333	12.975	56.5191	13.4	13.1	3	5.3	5.1	36.9406	19.1086	0.517279	51.7279	18.9	12.5	14.6
B1/296 x B1/177 x B1/296 x B1/177	16	2	14	2	0.125	12.5	0	0	0	8.65	37.6794	12.5	10.9	5	7.4	5.6	24.6271	6.79506	0.275918	27.5918	13.4	15.7	16.9
GX1/46 xGX1/16 x GX1/46 xGX1/16	19	2	15	4	0.210526	21.0526	1	0.25	25	17.3	75.3588	17.6	15.4	2.124	5.5	5.2	49.2541	31.4221	0.637959	63.7959	11.5	9.8	14.2
B1/11 x B1/71 x B1/11 x B1/71	15	2	10	5	0.333333	33.3333	2	0.4	40	21.625	94.1985	14.3	12.6	2.655	6.2	5.7	61.5676	43.7356	0.710367	71.0367	10.8	14.5	15.8
GX1/46 x GX1/53 x GX1/46 x GX1/53	14	2	11	3	0.214286	21.4286	0	0	0	12.975	56.5191	14.2	12.3	4	8.3	7.6	36.9406	19.1086	0.517279	51.7279	17.4	11.2	13.4
B1/120 x B1/193 x B1/120 x B1/193	16	2	12	4	0.25	25	0	0	0	17.3	75.3588	13.6	11.8	6	6.4	5.2	49.2541	31.4221	0.637959	63.7959	12.6	18.3	15.7
JX1/9 x JX1/11 x JX1/9 x JX1/11	13	2	8	5	0.384615	38.4615	0	0	0	21.625	94.1985	17.9	14.9	4	4.9	4.1	61.5676	43.7356	0.710367	71.0367	13.5	10.2	13.5
B1/151 x B1/147 x B1/151 x B1/147	14	2	7	7	0.5	50	0	0	0	30.275	131.878	12.3	11.2	3.717	6.2	5.6	86.1947	68.3627	0.79312	79.312	17.7	8.5	17.8
B1/151 x B1/149 x B1/151 x B1/149	18	2	15	3	0.166667	16.6667	0	0	0	12.975	56.5191	15.2	13.4	5	6.3	5.1	36.9406	19.1086	0.517279	51.7279	13.9	11.3	16.5
B2/177 x B2/156 x B2/177 x B2/156	13	2	11	2	0.153846	15.3846	0	0	0	8.65	37.6794	12.5	12.4	4	7.2	6.4	24.6271	6.79506	0.275918	27.5918	15.8	9.6	12.4
B1/208 x B1/180 x B1/208 x B1/180	16	2	12	4	0.25	25	2	0.5	50	17.3	75.3588	18.2	14.5	6	6.4	5.2	49.2541	31.4221	0.637959	63.7959	13.4	14.3	13.4
JX1/24 x JX1/22 x JX1/24 x JX1/22	14	2	10	4	0.285714	28.5714	0	0	0	17.3	75.3588	15.3	13.6	7	5.8	5.3	49.2541	31.4221	0.637959	63.7959	16.5	17.6	16.5
B1/211 x B1/200 x B1/211 x B1/200	19	2	14	5	0.263158	26.3158	0	0	0	21.625	94.1985	17.2	17.01	2.655	5.3	4.2	61.5676	43.7356	0.710367	71.0367	12.3	21.8	15.6
B1/157 x B1/149 x B1/157 x B1/149	12	2	9	3	0.25	25	0	0	0	12.975	56.5191	19.2	15.6	5	8.1	5.6	36.9406	19.1086	0.517279	51.7279	14.7	15.3	12.4
B1/212 x B1/210 x B1/212 x B1/210	17	2	15	2	0.117647	11.7647	0	0	0	8.65	37.6794	14.6	12.6	1.062	5.7	4.2	24.6271	6.79506	0.275918	27.5918	16.2	17.2	16.5
B1/212 x B1/236 x B1/212 x B1/236	20	2	19	1	0.05	5	0	0	0	4.325	18.8397	12.3	11.3	6	6.9	4.6	12.3135	-5.51847	-0.448163	-44.8163	13.1	13.4	16.4
B1/157 x B1/149 x B1/157 x B1/149	15	2	12	3	0.2	20	0	0	0	12.975	56.5191	17.4	14.6	5	4.8	3.8	36.9406	19.1086	0.517279	51.7279	16.7	10.4	15.2
B1/212 x B1/210 x B1/212 x B1/210	17	2	13	4	0.235294	23.5294	2	0.5	50	17.3	75.3588	15.6	12.4	2.124	6.3	5.1	49.2541	31.4221	0.637959	63.7959	15.1	16.9	16.9
Club x JB 32 x Club x JB 32	14	2	12	2	0.142857	14.2857	0	0	0	8.65	37.6794	12.8	11.6	4	7	5.8	24.6271	6.79506	0.275918	27.5918	18.1	5.6	17.4
JX1/5 x JX1/9 x JX1/5 x JX1/9	15	2	11	4	0.266667	26.6667	0	0	0	17.3	75.3588	13.2	12.9	2.124	7.3	6.3	49.2541	31.4221	0.637959	63.7959	12.5	14.7	15.6
GX1/46 x GX1/16 x GX1/46 x GX1/16	13	2	8	5	0.384615	38.4615	0	0	0	21.625	94.1985	14.9	14.2	5	5.2	4.9	61.5676	43.7356	0.710367	71.0367	19.6	13.8	13.4
B1/151 x B1/180 x B1/151 x B1/180	14	2	11	3	0.214286	21.4286	1	0.333333	33.3333	12.975	56.5191	13.4	11.6	6	4.7	3.8	36.9406	19.1086	0.517279	51.7279	13.4	18.9	15.1
JX1/17 x JX1/9 x JX1/17 x JX1/9	15	2	11	4	0.266667	26.6667	0	0	0	17.3	75.3588	8.8	7.3	2.124	5.3	4.4	49.2541	31.4221	0.637959	63.7959	17.5	17.1	15.2
JX1/9 x GX1/16 x JX1/9 x GX1/16	14	2	9	5	0.357143	35.7143	0	0	0	21.625	94.1985	13.1	12.9	2.655	8.1	5.2	61.5676	43.7356	0.710367	71.0367	16.5	14.2	17.6
GX1/46 x GX1/33 x GX1/46 x GX1/33	16	2	13	3	0.1875	18.75	0	0	0	12.975	56.5191	14.6	12.4	6	6.9	6.5	36.9406	19.1086	0.517279	51.7279	12.2	6.7	13.4
B1/212x B1/236 x B1/212x B1/236	14	2	10	4	0.285714	28.5714	0	0	0	17.3	75.3588	10.5	9.6	2.124	5.6	5.4	49.2541	31.4221	0.637959	63.7959	10.5	14.5	15.1
JX1/17 x JX1/5 x JX1/17 x JX1/5	13	2	8	5	0.384615	38.4615	0	0	0	21.625	94.1985	11.6	11.02	2.655	5.7	5.2	61.5676	43.7356	0.710367	71.0367	14.6	15.9	15.2
JX1/14 x JX1/32 x JX1/14 x JX1/32	16	2	12	4	0.25	25	1	0.25	25	17.3	75.3588	16.3	14.1	4	6.5	5.9	49.2541	31.4221	0.637959	63.7959	18.7	13.2	13.8
JX1/23 x JX1/53 x JX1/23 x JX1/53	13	2	9	4	0.307692	30.7692	0	0	0	17.3	75.3588	17.9	15.6	2.124	4.7	4.2	49.2541	31.4221	0.637959	63.7959	13.3	16.9	14.5
JX1/7 x JX1/53 x JX1/7 x JX1/53	17	2	12	5	0.294118	29.4118	0	0	0	21.625	94.1985	13.2	12.9	2.655	5.1	4.3	61.5676	43.7356	0.710367	71.0367	17.5	12.4	16.4
JX1/9 x JX1/11 x JX1/9 x JX1/11	16	2	12	4	0.25	25	0	0	0	17.3	75.3588	15.4	12.4	4	6.9	5.4	49.2541	31.4221	0.637959	63.7959	16.2	13.5	12.1
JX1/7 x JX1/5 x JX1/7 x JX1/5	13	2	10	3	0.230769	23.0769	2	0.666667	66.6667	12.975	56.5191	13.2	10.3	5	7.2	5.2	36.9406	19.1086	0.517279	51.7279	15.8	18.4	13.4
B1/11 x B1/71 x B1/151xB1/180	12	3	4	8	0.666667	66.6667	0	0	0	56.225	244.916	15.3	12.6	6.90301	14.3	8.1	160.076	142.244	0.888603	88.8603	15.8	13.2	12.4
B1/11xB1/71 x B1/157 x B1/149	15	3	1	14	0.933333	93.3333	0	0	0	60.55	263.756	12.7	10.4	7.43401	12.5	11.4	172.389	154.557	0.89656	89.656	10.3	15.7	11.6
B1/11 xB1/71 x B1/296 x B1/177	10	3	3	7	0.7	70	0	0	0	30.275	131.878	16.1	15.3	3.717	16.8	13.9	86.1947	68.3627	0.79312	79.312	17.6	11.4	13.8
B1/11 x B1/71 x B2/177 x B2/156	18	3	3	15	0.833333	83.3333	0	0	0	64.875	282.596	18.5	14.8	7.96501	13.9	10.5	184.703	166.871	0.903456	90.3456	15.8	15.2	17.4
B1/11 XB1/71 xGX1/46 xGX1/16	17	3	0	17	1	100	0	0	0	73.525	320.275	10.3	9.6	9.02701	17.5	9.8	209.33	191.498	0.914814	91.4814	12.3	14.5	15.2
B1/11 x B1/71 x GX1/46 x GX1/53	17	3	3	14	0.823529	82.3529	0	0	0	60.55	263.756	17.6	13.4	7.43401	16.2	12.4	172.389	154.557	0.89656	89.656	10.8	13.8	19.4
B1/120 x B1/193 x GX1/46 x GX1/53	16	3	2	14	0.875	87.5	0	0	0	60.55	263.756	10.7	9.1	7.43401	15.8	15.2	172.389	154.557	0.89656	89.656	9.7	17.6	12.6
B1/120 x B1/193 x JX1/9 x JX1/11	15	3	2	13	0.866667	86.6667	0	0	0	56.225	244.916	12.5	10.3	6.90301	13.2	11.6	160.076	142.244	0.888603	88.8603	14.6	11.9	14.2
B1/151 x B1/147 x GX1/46 x GX1/53	16	3	2	14	0.875	87.5	0	0	0	60.55	263.756	16.2	12.2	7.43401	16.7	12.4	172.389	154.557	0.89656	89.656	17.2	12.3	13.5
B1/151 x B1/149 x B1/11 x B1/71	12	3	2	10	0.833333	83.3333	0	0	0	43.25	188.397	15.8	11.5	5.31001	13.4	10.9	123.135	105.303	0.855184	85.5184	10.5	14.5	18.4
B1/151 x B1/149 x B2/177 x B2/156	14	3	3	11	0.785714	78.5714	0	0	0	47.575	207.237	14.9	12.6	5.84101	15.2	10.5	135.449	117.617	0.868349	86.8349	18.9	16.9	15.4
B1/208 x B1/180 x JX1/24 x JX1/22	16	3	4	12	0.75	75	0	0	0	51.9	226.076	15.2	12.4	6.37201	16.8	12.3	147.762	129.93	0.87932	87.932	20.4	12.5	20.7
B1/211 x B1/200 x B1/157 x B1/149	12	3	3	9	0.75	75	1	0.111111	11.1111	38.925	169.557	16.4	12.7	4.77901	15.2	12.7	110.822	92.9898	0.839093	83.9093	14.6	11.4	9.4
B1/212 x B1/236 x JX1/24 x JX1/22	15	3	3	12	0.8	80	0	0	0	51.9	226.076	12.1	12.02	6.37201	16.3	11.8	147.762	129.93	0.87932	87.932	17.3	13.5	11.4
B1/296 x B1/177 x GX1/46 x GX1/53	11	3	1	10	0.909091	90.9091	0	0	0	43.25	188.397	13.4	9.6	5.31001	12.3	11.4	123.135	105.303	0.855184	85.5184	16.8	18.2	17.5
B2/177 x B2/156 x B1/151 x B1/147	16	3	11	5	0.3125	31.25	0	0	0	21.625	94.1985	16.4	12.4	2.655	14.6	12.8	61.5676	43.7356	0.710367	71.0367	13.4	11.3	15.4
B2/177 x B2/156 x JX1/9 x JX1/11	15	3	2	13	0.866667	86.6667	0	0	0	56.225	244.916	13.7	11.8	6.90301	16.8	12.3	160.076	142.244	0.888603	88.8603	15.1	19.4	14.6
B1/212 x B1/210 x GX1/46 x GX1/53	14	3	3	11	0.785714	78.5714	0	0	0	47.575	207.237	18.6	12.6	5.84101	14.7	15.7	135.449	117.617	0.868349	86.8349	12.4	12.7	9.1
Club x JB 32 x JX1/5 x JX1/9	18	3	0	18	1	100	0	0	0	77.85	339.115	19.2	17.3	9.55801	12.3	10.6	221.644	203.812	0.919546	91.9546	11.9	11.3	16.5
GX1/46 x GX1/16 x B1/151 x B1/180	15	3	3	12	0.8	80	0	0	0	51.9	226.076	13.4	10.9	6.37201	12.9	11.4	147.762	129.93	0.87932	87.932	19.7	21.5	12.4
GX1/46 x GX1/16 x GX1/46 x GX1/53	18	3	7	11	0.611111	61.1111	0	0	0	47.575	207.237	15.2	12.4	5.84101	15.8	12.9	135.449	117.617	0.868349	86.8349	21.4	14.3	16.8
GX1/46 x GX1/16 x JX1/17 x JX1/9	12	3	3	9	0.75	75	0	0	0	38.925	169.557	16.2	12.8	4.77901	14.6	13.4	110.822	92.9898	0.839093	83.9093	12.3	18.6	14.3
GX1/46 x GX1/16 x JX1/24 x JX1/22	16	3	2	14	0.875	87.5	0	0	0	60.55	263.756	14.7	11.4	7.43401	19.3	12.6	172.389	154.557	0.89656	89.656	15.4	14.7	17.6
GX1/46 x GX1/16 x JX1/5 x JX1/9	17	3	2	15	0.882353	88.2353	0	0	0	64.875	282.596	15.8	12.3	7.96501	18	15.4	184.703	166.871	0.903456	90.3456	16.5	16.3	15.4
GX1/46 x GX1/16 x JX1/9 x GX1/16	13	3	2	11	0.846154	84.6154	0	0	0	47.575	207.237	14.9	13.4	5.84101	14.7	12.3	135.449	117.617	0.868349	86.8349	13.4	15.2	18.6
GX1/46 x GX1/16 x JX1/9 x JX1/11	14	3	2	12	0.857143	85.7143	0	0	0	51.9	226.076	13.4	12.7	6.37201	12.3	10.8	147.762	129.93	0.87932	87.932	19.4	13.9	15.4
GX1/46 x GX1/33 x B1/212x B1/236	16	3	3	13	0.8125	81.25	0	0	0	56.225	244.916	12.6	10.2	6.90301	15.8	12.6	160.076	142.244	0.888603	88.8603	12.4	18.2	16.9
GX1/46 x GX1/33 x JX1/24 x JX1/22	18	3	3	15	0.833333	83.3333	0	0	0	64.875	282.596	17.6	10.4	7.96501	16.5	14.9	184.703	166.871	0.903456	90.3456	16.4	14.2	12.4
GX1/46 x GX1/53 x B2/296 x B1/177	14	3	2	12	0.857143	85.7143	0	0	0	51.9	226.076	15.2	12.3	6.37201	13.4	12.4	147.762	129.93	0.87932	87.932	12.3	13.7	9.5
GX1/46 x GX1/53 x GX1/46 x GX1/16	16	3	3	13	0.8125	81.25	0	0	0	56.225	244.916	19.5	14.9	6.90301	16.5	13.9	160.076	142.244	0.888603	88.8603	14.8	15.6	12.7
GX1/46 x GX1/53 x GX1/46 x GX1/53	17	3	2	15	0.882353	88.2353	0	0	0	64.875	282.596	14.3	12.5	7.96501	14.2	12.4	184.703	166.871	0.903456	90.3456	12.3	10.5	6.7
GX1/46 x GX1/53 x JX1/17 x JX1/5	12	3	2	10	0.833333	83.3333	0	0	0	43.25	188.397	16.5	14.2	5.31001	16.8	15.8	123.135	105.303	0.855184	85.5184	16.9	14.3	14.6
GX1/46 x GX1/53 x JX1/24 x JX1/22	16	3	2	14	0.875	87.5	0	0	0	60.55	263.756	11.8	10.3	7.43401	14.9	16.5	172.389	154.557	0.89656	89.656	12.4	16.8	8.4
GX1/46 x GX1/53 x JX1/9 x JX1/11	17	3	3	14	0.823529	82.3529	0	0	0	60.55	263.756	14.2	11.8	7.43401	13.5	12.9	172.389	154.557	0.89656	89.656	18.5	17.4	15.4
JX1/14 x JX1/32 x JX1/9 x JX1/11	19	3	4	15	0.789474	78.9474	0	0	0	64.875	282.596	20.6	16.1	7.96501	17.4	13.4	184.703	166.871	0.903456	90.3456	13.2	16.3	17.3
JX1/17 x JX1/5 x JX1/24 x JX1/22	15	3	2	13	0.866667	86.6667	0	0	0	56.225	244.916	14.2	12.5	6.90301	16.5	17.1	160.076	142.244	0.888603	88.8603	14.5	15.2	16.2
JX1/17 x JX1/5 x JX1/9 x JX1/11	16	3	1	15	0.9375	93.75	0	0	0	64.875	282.596	17.5	13.4	7.96501	13.5	16.4	184.703	166.871	0.903456	90.3456	16.7	14.8	13.7
JX1/17 x JX1/9 x B1/212 x B1/210	18	3	4	14	0.777778	77.7778	0	0	0	60.55	263.756	16.2	14.6	7.43401	18.2	15.6	172.389	154.557	0.89656	89.656	13.4	13.4	10.2
JX1/17 x JX1/9 x GX1/46 x GX1/16	16	3	4	12	0.75	75	2	0.166667	16.6667	51.9	226.076	18.4	15.2	6.37201	16.4	19.4	147.762	129.93	0.87932	87.932	16.7	17.5	11.2
JX1/23 x JX1/53 x GX1/46 x GX1/16	13	3	3	10	0.769231	76.9231	0	0	0	43.25	188.397	16.4	13.6	5.31001	13.5	12.5	123.135	105.303	0.855184	85.5184	12.4	12.9	18.7
JX1/23 x JX1/53 x GX1/46 x GX1/53	18	3	4	14	0.777778	77.7778	0	0	0	60.55	263.756	12.5	9.6	7.43401	16.3	18.4	172.389	154.557	0.89656	89.656	12.6	14.3	8.2
JX1/24 x JX1/22 x B1/151 x B1/147	16	3	4	12	0.75	75	0	0	0	51.9	226.076	15.9	12.4	6.37201	15.2	16.4	147.762	129.93	0.87932	87.932	14.3	15.8	13.6
JX1/24 x JX1/22 x GX1/46 x GX1/16	17	3	6	11	0.647059	64.7059	0	0	0	47.575	207.237	11.4	10.3	5.84101	17.3	12.6	135.449	117.617	0.868349	86.8349	15.4	12.6	17.2
JX1/24 x JX1/22 x GX1/46 x GX1/53	16	3	4	12	0.75	75	0	0	0	51.9	226.076	18.3	13.6	6.37201	14.6	19.4	147.762	129.93	0.87932	87.932	16.9	17.9	12.9
JX1/24 x JX1/22 x JX1/7 x JX1/53	14	3	3	11	0.785714	78.5714	0	0	0	47.575	207.237	13.5	10.2	5.84101	13.8	15.2	135.449	117.617	0.868349	86.8349	12.3	15.6	14.2
JX1/5 x JX1/9 x GX1/46 x GX1/16	18	3	4	14	0.777778	77.7778	0	0	0	60.55	263.756	14.6	12.6	7.43401	18.4	13.1	172.389	154.557	0.89656	89.656	14.5	12.3	17.5
JX1/5 x JX1/9 x JX1/9 x JX1/11	16	3	3	13	0.8125	81.25	0	0	0	56.225	244.916	17.9	12.4	6.90301	16.2	14.8	160.076	142.244	0.888603	88.8603	17.5	14.8	14.5
JX1/7 x JX1/53 x JX1/7 x JX1/5	17	3	2	15	0.882353	88.2353	0	0	0	64.875	282.596	15.6	13.7	7.96501	18.7	16.5	184.703	166.871	0.903456	90.3456	16.2	13.6	12.9
JX1/9 x JX1/11 x GX1/46 x GX1/53	16	3	2	14	0.875	87.5	0	0	0	60.55	263.756	14.7	12.6	7.43401	13.6	12.4	172.389	154.557	0.89656	89.656	13.2	17.4	15.3
JX1/9 x JX1/11 x JX1/17 x JX1/5	14	3	2	12	0.857143	85.7143	0	0	0	51.9	226.076	13.4	10.5	6.37201	15.4	18.6	147.762	129.93	0.87932	87.932	18.4	19.8	11.2
JX1/9 x JX1/11 x JX1/24 x JX1/22	15	3	4	11	0.733333	73.3333	0	0	0	47.575	207.237	17.9	12.6	5.84101	12.5	16.2	135.449	117.617	0.868349	86.8349	12.5	15.6	14.8
JX1/9 x JX1/11 x JX1/5 x JX1/9	16	3	5	11	0.6875	68.75	3	0.272727	27.2727	47.575	207.237	12.1	10.4	5.84101	17.8	16.4	135.449	117.617	0.868349	86.8349	16.8	13.2	13.9
JX1/9 x JX1/11 x JX1/7 x JX1/5	19	3	5	14	0.736842	73.6842	0	0	0	60.55	263.756	15.4	13.6	7.43401	16.4	14.3	172.389	154.557	0.89656	89.656	12.5	14.5	17.5
JX1/9 x JX1/11 x JX1/7 x JX1/53	14	3	2	12	0.857143	85.7143	0	0	0	51.9	226.076	14.2	12.4	6.37201	13.6	13.2	147.762	129.93	0.87932	87.932	10.7	16.2	12.6
JX1/17 x JX1/9 x JX1/9 x JX1/11	18	3	5	13	0.722222	72.2222	1	0.0769231	7.69231	56.225	244.916	16.3	13.8	6.90301	19.8	15.9	160.076	142.244	0.888603	88.8603	18.6	18.5	14.8

## Sheet: JX1 raw data
Cross	Pollinator	Number pollinated	Number dropped	Number set	Pod set	%pod set	Pseudo set		%Pseudo set	No. of pods	Pod weight	Pod length (cm)	Pod width (cm)	Number of nuts per pod	Nut length (cm)	Nut width (cm)	Unpeeled nut weight	Peeled nut weight	outturn	%Outturn	Brix	Potential alcohol	Nut firmness (lb)
JX1/11 x JX1/23	1	12	2	10	0.833333	83.3333	0	0	0	39	207.168	12.6	9.8	6.8306	5.2	4.9	110.464	99.123	0.897329	89.7329	6.3	7.3	15.3
JX1/31 x JX1/50	1	13	11	2	0.153846	15.3846	1	0.5	50	7.8	41.4336	17.3	12.5	1.36612	7.1	7.09	22.0929	15	0.678951	67.8951	4.5	11.2	12.4
JX1/50 x JX1/31	1	13	3	10	0.769231	76.9231	0	0	0	39	207.168	16.5	12.4	6.8306	9.3	7.8	110.464	82.01	0.742411	74.2411	7.1	5.6	9.2
JX1/63 x JX1/4	1	14	4	10	0.714286	71.4286	2	0.2	20	39	207.168	18.3	13.7	6.8306	4.2	3.6	110.464	92.34	0.835925	83.5925	12.6	10.4	17.2
JX1/J 1 x JX1/33	1	12	4	8	0.666667	66.6667	0	0	0	31.2	165.734	13.7	10.3	5.46448	5.8	4.7	88.3716	56.071	0.634492	63.4492	8.7	9.1	19.3
JX1/27 x JX1/25	1	12	0	12	1	100	0	0	0	46.8	248.602	10.6	8.9	8.19672	8.7	8.2	132.557	92.41	0.697132	69.7132	16.4	12.3	12.4
JX1/J1 xJX1/6	1	11	8	1	0.0909091	9.09091	0	0	0	3.9	20.7168	14.5	11.42	0.68306	6.2	5.7	11.0464	5.23	0.473455	47.3455	14.2	7.1	16.2
JX1/1 x JX1/112	1	11	1	10	0.909091	90.9091	0	0	0	39	207.168	12.4	12.01	6.8306	9.6	8.6	110.464	72.33	0.654781	65.4781	12.4	5.3	11.3
JX1/1 x JX1/67	1	11	1	10	0.909091	90.9091	0	0	0	39	207.168	15.6	13.24	6.8306	7.5	6.8	110.464	93.24	0.844072	84.4072	15.6	6.9	18.2
JX1/10 x JX1/48	1	14	1	13	0.928571	92.8571	0	0	0	50.7	269.318	14.5	12.6	8.87978	8.8	7.5	143.604	90.14	0.627699	62.7699	11.7	4.2	14.6
JX1/108 x JX1/23	1	13	4	9	0.692308	69.2308	0	0	0	35.1	186.451	18.6	14.8	6.14754	9.3	8.7	99.418	59.35	0.596974	59.6974	18.7	8.3	21.3
JX1/108 x JX1/6	1	13	2	11	0.846154	84.6154	0	0	0	42.9	227.885	14.7	14.08	7.51366	6.4	5.6	121.511	81.22	0.668417	66.8417	13.6	9.1	17.6
JX1/10 x JX1/36	1	11	0	11	1	100	0	0	0	42.9	227.885	13.6	11.3	7.51366	7.2	6.7	121.511	78.24	0.643893	64.3893	9.5	6.3	13.2
JX1/112 x JX1/23	1	14	14	0	0	0	0	0	0	0	0	0	0	0	0	0	0	0	0	0	0	0	0
JX1/117 x JX1/73	1	15	7	8	0.533333	53.3333	3	0.375	37.5	31.2	165.734	14.5	10.3	5.46448	9.3	8.6	88.3716	59.24	0.670351	67.0351	16.9	7.5	18.6
JX1/118 x JX1/23	1	12	2	10	0.833333	83.3333	0	0	0	39	207.168	12.8	12.06	6.8306	5.1	43	110.464	73.27	0.66329	66.329	11.8	8.3	14.2
JX1/118 x JX1/36	1	13	5	2	0.153846	15.3846	0	0	0	7.8	41.4336	17.6	16.4	1.36612	4.7	3.9	22.0929	12.27	0.555382	55.5382	21.5	5.4	15.3
JX1/118 x JX1/6	1	15	4	11	0.733333	73.3333	0	0	0	42.9	227.885	16.3	12.3	7.51366	8.3	7.8	121.511	78.24	0.643893	64.3893	17.9	9.3	10.8
JX1/118 x JX1/8	1	12	12	0	0	0	0	0	0	0	0	0	0	0	0	0	0	0	0	0	0	0	0
JX1/119 x JX1/23	1	14	4	10	0.714286	71.4286	0	0	0	39	207.168	13.5	11.4	6.8306	6.9	5.6	110.464	71.24	0.644913	64.4913	11.5	8.5	11.6
JX1/119 xJX1/50	1	11	0	11	1	100	0	0	0	42.9	227.885	18.9	15.6	7.51366	5.1	4.8	121.511	70	0.57608	57.608	9.3	7.3	17.4
JX1/119 x JX1/32	1	13	1	12	0.923077	92.3077	0	0	0	46.8	248.602	20.4	12.4	8.19672	8.3	8.1	132.557	80.96	0.610754	61.0754	14.5	6.2	15.6
JX1/2 x JX1/25	1	13	13	0	0	0	0	0	0	0	0	0	0	0	0	0	0	0	0	0	0	0	0
JX1/2 x JX1/27	1	14	3	11	0.785714	78.5714	0	0	0	42.9	227.885	17.2	12.5	7.51366	7.2	6.9	121.511	78.24	0.643893	64.3893	10.7	8.4	18.7
JX1/2 x JX1/45	1	11	0	11	1	100	0	0	0	42.9	227.885	16.3	15.4	7.51366	9.1	8.4	121.511	68.27	0.561842	56.1842	14.6	7.3	13.9
JX1/2 x JX1/54	1	11	1	10	0.909091	90.9091	0	0	0	39	207.168	14.5	12.6	6.8306	5.9	4.3	110.464	72.96	0.660484	66.0484	18.7	5.4	19.4
JX1/2 x JX1/6	1	15	4	11	0.733333	73.3333	0	0	0	42.9	227.885	16.9	12.3	7.51366	8.3	7.6	121.511	76.21	0.627186	62.7186	12.3	6.1	12.7
JX1/2 x JX1/7	1	15	3	12	0.8	80	0	0	0	46.8	248.602	17.4	15.6	8.19672	10.2	9.2	132.557	88.49	0.66756	66.756	15.6	8.6	11.6
JX1/20 x JX1/119	1	13	3	10	0.769231	76.9231	0	0	0	39	207.168	12.3	10.4	6.8306	9.5	8.6	110.464	75.21	0.680852	68.0852	15.9	7.4	15.4
JX1/20 xJX1/23	1	14	6	8	0.571429	57.1429	0	0	0	31.2	165.734	15.2	12.5	5.46448	8.8	8.4	88.3716	62.93	0.712107	71.2107	14.2	9.2	13.2
JX1/20 x JX1/31	1	16	4	12	0.75	75	0	0	0	46.8	248.602	12.6	10.6	8.19672	4.3	3.5	132.557	90.18	0.680309	68.0309	18.6	8.3	16.5
JX1/20 x JX1/50	1	13	8	1	0.0769231	7.69231	0	0	0	3.9	20.7168	12.3	11.5	0.68306	5.2	4.7	11.0464	8.26	0.747752	74.7752	8.7	4.9	14.2
JX1/20 x JX1/118	1	16	2	14	0.875	87.5	0	0	0	54.6	290.035	19.2	13.6	9.56284	9.1	8.1	154.65	99.18	0.641318	64.1318	19.3	8.1	16.7
JX1/20 x JX1/34	1	11	7	4	0.363636	36.3636	1	0.25	25	15.6	82.8672	14.3	11.7	2.73224	8.5	7.5	44.1858	52.13	1.17979	117.979	17.3	5.3	12.5
JX1/21 x JX1/9	1	12	0	12	1	100	0	0	0	46.8	248.602	12.8	10.2	8.19672	5.1	4.6	132.557	79.53	0.599967	59.9967	16.8	6.7	13.6
JX1/22 x JX1/34	1	17	7	10	0.588235	58.8235	1	0.1	10	39	207.168	17.4	14.9	6.8306	6.7	5.9	110.464	65.28	0.590959	59.0959	12.5	5.8	14.5
JX1/23 x JX1/34	1	13	6	0	0	0	0	0	0	0	0	0	0	0	0	0	0	0	0	0	0	0	0
JX1/24 x JX1/45	1	12	5	7	0.583333	58.3333	0	0	0	27.3	145.018	20.3	14.2	4.78142	9.8	8.8	77.3251	45.38	0.586873	58.6873	20.6	6.3	7.5
JX1/24 x JX1/6	1	14	3	11	0.785714	78.5714	0	0	0	42.9	227.885	17.5	13.9	7.51366	7.5	6.1	121.511	82.14	0.675989	67.5989	14.5	7.2	6.3
JX1/25 x JX1/99	1	12	3	2	0.166667	16.6667	1	0.5	50	7.8	41.4336	14.8	17.5	1.36612	9.1	7.3	22.0929	15.26	0.69072	69.072	18.6	9.1	11.4
JX1/27 x JX1/31	1	12	1	11	0.916667	91.6667	0	0	0	42.9	227.885	12.5	15.2	7.51366	8.6	6.3	121.511	74.39	0.612208	61.2208	12.3	4.6	16.8
JX1/27 x JX1/89	1	13	2	11	0.846154	84.6154	0	0	0	42.9	227.885	10.8	18.6	7.51366	8.5	7.2	121.511	65.45	0.538635	53.8635	8.8	5.8	12.3
JX1/30 x JX1/7	1	16	6	10	0.625	62.5	0	0	0	39	207.168	14.6	15.2	6.8306	4.5	4.1	110.464	67.15	0.607888	60.7888	17.3	6.7	15.9
JX1/30 x JX1/45	1	17	2	15	0.882353	88.2353	0	0	0	58.5	310.752	16.7	14.1	10.2459	6.1	5.8	165.697	101.69	0.613712	61.3712	13.5	8.3	18.4
JX1/30 x JX1/51	1	12	12	0	0	0	0	0	0	0	0	0	0	0	0	0	0	0	0	0	0	0	0
JX1/31 x JX1/23	1	12	2	10	0.833333	83.3333	0	0	0	39	207.168	18.8	15.2	6.8306	9.1	8.7	110.464	73.28	0.663381	66.3381	15.2	11.3	15.4
JX1/31 x JX1/27	1	15	4	11	0.733333	73.3333	0	0	0	42.9	227.885	12.4	13.6	7.51366	5.6	5.3	121.511	80.39	0.661587	66.1587	9.4	6.7	11.6
JX1/31 x JX1/28	1	13	3	10	0.769231	76.9231	0	0	0	39	207.168	17.6	19.6	6.8306	8.4	7.6	110.464	72.53	0.656591	65.6591	13.2	15.4	12.4
JX1/34 x JX1/23	1	14	8	1	0.0714286	7.14286	0	0	0	3.9	20.7168	12.9	15.6	0.68306	9.3	8.5	11.0464	6.28	0.568509	56.8509	17.5	12.3	11.3
JX1/34 x JX1/48	1	15	6	9	0.6	60	2	0.222222	22.2222	35.1	186.451	21.7	14.7	6.14754	8.5	7.3	99.418	65.2	0.655817	65.5817	15.2	6.8	8.9
JX1/35 x JX1/23	1	13	3	10	0.769231	76.9231	0	0	0	39	207.168	18.6	16.3	6.8306	7.1	6.4	110.464	65.38	0.591864	59.1864	14.7	14.2	11.4
JX1/45 x JX1/6	1	14	4	10	0.714286	71.4286	0	0	0	39	207.168	15.4	14.9	6.8306	3.5	2.6	110.464	72.14	0.653061	65.3061	16.9	13.8	14.3
JX1/50 x JX1/22	1	13	12	1	0.0769231	7.69231	0	0	0	3.9	20.7168	13.6	17.8	0.68306	4.2	3.9	11.0464	6.3	0.570319	57.0319	12.9	12.6	11.7
JX1/51 x JX1/20	1	15	1	14	0.933333	93.3333	0	0	0	54.6	290.035	17.5	16.3	9.56284	8.6	7.5	154.65	85.67	0.55396	55.396	15.3	11.7	18.2
JX1/51/JX1/23	1	13	0	13	1	100	0	0	0	50.7	269.318	16.4	18.5	8.87978	7.4	6.3	143.604	88.37	0.615374	61.5374	14.5	12.2	20.5
JX1/51 x JX1/25	1	12	1	11	0.916667	91.6667	0	0	0	42.9	227.885	12.8	15.2	7.51366	5.2	4.2	121.511	73.29	0.603156	60.3156	19.1	10.1	16.3
JX1/51 xJX1/31	1	12	4	8	0.666667	66.6667	0	0	0	31.2	165.734	14.2	10.9	5.46448	9.1	7.4	88.3716	54.21	0.613432	61.3432	20.3	12.5	14.8
JX1/51 x JX1/34	1	17	13	4	0.235294	23.5294	0	0	0	15.6	82.8672	19.4	15.7	2.73224	6.5	5.2	44.1858	30.96	0.700678	70.0678	18.5	13.2	12.6
JX1/51 x JX1/36	1	10	0	10	1	100	0	0	0	39	207.168	15.7	15.6	6.8306	5.2	4.3	110.464	64.29	0.581997	58.1997	21.7	5.6	18.5
JX1/51 x JX1/42	1	13	2	11	0.846154	84.6154	0	0	0	42.9	227.885	14.7	14.2	7.51366	7.3	5.7	121.511	64.31	0.529253	52.9253	16.2	7.4	13.4
JX1/51 x JX1/ATTA 2	1	12	1	11	0.916667	91.6667	0	0	0	42.9	227.885	12.3	11.3	7.51366	8.5	7.2	121.511	62.93	0.517896	51.7896	18.4	6.9	12.6
JX1/6 x JX1/113	1	13	1	12	0.923077	92.3077	0	0	0	46.8	248.602	18.6	13.6	8.19672	9.1	8.6	132.557	76.19	0.57477	57.477	13.6	9.8	13.7
JX1/6 x JX1/27	1	15	15	0	0	0	0	0	0	0	0	0	0	0	0	0	0	0	0	0	0	0	0
JX1/6 x JX1/54	1	14	7	7	0.5	50	0	0	0	27.3	145.018	16.7	13.2	4.78142	9.3	7.3	77.3251	50	0.64662	64.662	14.8	7.3	16.8
JX1/6 x JX1/7	1	13	4	9	0.692308	69.2308	0	0	0	35.1	186.451	12.6	11.6	6.14754	7.6	5.1	99.418	61.39	0.617494	61.7494	16.3	8.5	12.5
JX1/62 x JX1/27	1	15	9	6	0.4	40	0	0	0	23.4	124.301	14.5	12.11	4.09836	8.1	6.9	66.2787	40.29	0.607888	60.7888	14.2	9.1	17.4
JX1/62 x JX1/54	1	16	1	15	0.9375	93.75	0	0	0	58.5	310.752	13.8	10.21	10.2459	5.9	5.4	165.697	100.38	0.605806	60.5806	19.2	6.5	16.2
JX1/62 x JX1/6	1	11	3	8	0.727273	72.7273	0	0	0	31.2	165.734	18.21	14.6	5.46448	6.8	5.2	88.3716	50.37	0.56998	56.998	14.6	8.4	15.3
JX1/62 x JX1/7	1	14	2	12	0.857143	85.7143	0	0	0	46.8	248.602	15.46	12.9	8.19672	6.3	4.3	132.557	76.18	0.574695	57.4695	18.5	11.4	19.7
JX1/62 x JX1/51	1	19	8	0	0	0	0	0	0	0	0	0	0	0	0	0	0	0	0	0	0	0	0
JX1/63 xJX1/112	1	12	1	11	0.916667	91.6667	0	0	0	42.9	227.885	14.2	11.8	7.51366	9.1	7.6	121.511	82.37	0.677881	67.7881	13.5	15.3	11.2
JX1/63 x JX1/113	1	15	4	11	0.733333	73.3333	0	0	0	42.9	227.885	18.9	14.6	7.51366	7.5	7.3	121.511	80	0.658377	65.8377	16.4	14.7	18.4
JX1/63 x JX1/23	1	15	1	14	0.933333	93.3333	0	0	0	54.6	290.035	14.7	11.3	9.56284	6.4	5.9	154.65	85.36	0.551955	55.1955	19.1	15.2	16.3
JX1/63 x JX1/6	1	16	9	2	0.125	12.5	1	0.5	50	7.8	41.4336	13.6	12.9	1.36612	5.2	4.3	22.0929	15	0.678951	67.8951	15.7	13.4	21.4
JX1/66 x JX1/34	1	14	3	11	0.785714	78.5714	0	0	0	42.9	227.885	17.12	13.5	7.51366	7.1	6.8	121.511	75.36	0.620191	62.0191	13.6	11.6	13.4
JX1/66 x JX1/23	1	12	0	12	1	100	0	0	0	46.8	248.602	16.8	12.8	8.19672	9.6	7.4	132.557	95.38	0.719537	71.9537	15.2	15.8	17.4
JX1/73 x JX1/23	1	18	2	16	0.888889	88.8889	0	0	0	62.4	331.469	11.2	10.6	10.929	8.7	6.5	176.743	120.33	0.680818	68.0818	18.9	12.3	12.9
JX1/73 x JX1/31	1	13	7	6	0.461538	46.1538	0	0	0	23.4	124.301	15.3	13.5	4.09836	6.2	5.3	66.2787	38.22	0.576656	57.6656	15.4	12.4	11.6
JX1/73 x JX1/36	1	12	12	0	0	0	0	0	0	0	0	0	0	0	0	0	0	0	0	0	0	0	0
JX1/73 x JX1/6	1	13	1	12	0.923077	92.3077	0	0	0	46.8	248.602	20.8	11.9	8.19672	9.7	6.9	132.557	72.39	0.546103	54.6103	16.4	14.8	13.4
JX1/73 x JX1/63	1	13	2	11	0.846154	84.6154	0	0	0	42.9	227.885	14.6	12.5	7.51366	5.2	4.5	121.511	84.13	0.692366	69.2366	22.9	12.6	16.3
JX1/74 x JX1/108	1	14	9	2	0.142857	14.2857	0	0	0	7.8	41.4336	18.3	15.4	1.36612	6.4	6.3	22.0929	15.21	0.688457	68.8457	17.4	14.7	18.4
JX1/8 x JX1/112	1	13	2	11	0.846154	84.6154	0	0	0	42.9	227.885	14.7	11.3	7.51366	7.2	6.4	121.511	81.37	0.669652	66.9652	10.3	12.3	12.9
JX1/8 x JX1/113	1	11	1	10	0.909091	90.9091	0	0	0	39	207.168	19.3	17.9	6.8306	5.3	4.8	110.464	75.16	0.6804	68.04	15.3	15.9	20.3
JX1/8 x JX1/118	1	11	0	11	1	100	0	0	0	42.9	227.885	21.5	21.06	7.51366	9.4	8.8	121.511	88.13	0.725285	72.5285	19.3	12.5	15.2
JX1/8 x JX1/119	1	14	0	14	1	100	0	0	0	54.6	290.035	12.3	11.5	9.56284	5.2	4.8	154.65	92.34	0.597089	59.7089	21.7	14.7	12.3
JX1/8 x JX1/113	1	11	11	0	0	0	0	0	0	0	0	0	0	0	0	0	0	0	0	0	0	0	0
JX1/8 x JX1/118	1	14	3	11	0.785714	78.5714	0	0	0	42.9	227.885	15.2	15.07	7.51366	6.7	6.2	121.511	80.15	0.659611	65.9611	18.9	12.5	14.7
JX1/8 x JX1/119	1	14	3	11	0.785714	78.5714	0	0	0	42.9	227.885	16.4	15.9	7.51366	4.5	3.9	121.511	80.12	0.659365	65.9365	13.4	16.3	13.6
JX1/8 x JX1/23	1	14	5	9	0.642857	64.2857	0	0	0	35.1	186.451	18.3	17.3	6.14754	6.2	5.7	99.418	65.28	0.656621	65.6621	8.9	14.8	12.9
JX1/83 x JX1/33	1	12	1	11	0.916667	91.6667	0	0	0	42.9	227.885	12.7	11.8	7.51366	9.4	9.1	121.511	75.63	0.622413	62.2413	17.6	13.5	11.8
JX1/87 x JX1/118	1	14	6	0	0	0	0	0	0	0	0	0	0	0	0	0	0	0	0	0	0	0	0
JX1/87 x JX1/6	1	11	2	9	0.818182	81.8182	0	0	0	35.1	186.451	14.2	13.8	6.14754	8.3	7.8	99.418	64.27	0.646462	64.6462	15.8	14.2	14.3
JX1/89 x JX1/63	1	15	10	5	0.333333	33.3333	3	0.6	60	19.5	103.584	13.7	12.8	3.4153	5.7	4.2	55.2322	33.59	0.608159	60.8159	17.3	16.4	18.2
JX1/90 x JX1/51	1	15	4	11	0.733333	73.3333	0	0	0	42.9	227.885	15.6	14.9	7.51366	9.8	8.6	121.511	70.18	0.577561	57.7561	16.5	18.7	16.4
JX1/98 x JX1/51	1	14	9	5	0.357143	35.7143	2	0.4	40	19.5	103.584	10.7	9.5	3.4153	6.2	5.3	55.2322	39.14	0.708644	70.8644	14.6	12.3	13.9
JX1/J1 x JX1/23	1	15	1	14	0.933333	93.3333	0	0	0	54.6	290.035	16.9	15.6	9.56284	7.1	6.5	154.65	92.46	0.597865	59.7865	20.4	16.9	11.2
JX1/J1 x JX1/ 59	1	14	6	8	0.571429	57.1429	4	0.5	50	31.2	165.734	14.8	13.8	5.46448	5.8	4.8	88.3716	49.28	0.557645	55.7645	13	14.5	17.2
JX1/J1 x JX1/66	1	11	11	0	0	0	0	0	0	0	0	0	0	0	0	0	0	0	0	0	0	0	0
JX1/J1 x JX1/ 90	1	13	10	3	0.230769	23.0769	0	0	0	11.7	62.1504	12.5	12.1	2.04918	6.9	5.3	33.1393	26.59	0.80237	80.237	16.2	12.9	21.3
JX1/5 x JX1/9	1	17	9	8	0.470588	47.0588	1	0.125	12.5	31.2	165.734	18.6	17.6	5.46448	5.8	4.5	88.3716	56.071	0.634492	63.4492	22.8	14.7	15.8
JX1/10 x JX1/10	1	17	13	4	0.235294	23.5294	2	0.5	50	15.6	82.8672	17.21	8.6	2.73224	5.36	3.64	44.1858	34.36	0.777626	77.7626	15.2	6.3	11.3
JX1/108 xJX1/108	1	13	7	6	0.461538	46.1538	0	0	0	23.4	124.301	15.36	10.2	4.09836	4.21	4.02	66.2787	43.52	0.656621	65.6621	6.15	7.2	16.7
JX1/11 x JX1/11	1	21	11	0	0	0	0	0	0	0	0	0	0	0	0	0	0	0	0	0	0	0	0
JX1/118 x JX1/118	1	17	14	3	0.176471	17.6471	0	0	0	11.7	62.1504	16.32	10.5	2.04918	4.26	3.46	33.1393	22.64	0.683176	68.3176	13.4	4.8	14.2
JX1/119 x JX1/ 119	1	26	21	5	0.192308	19.2308	1	0.2	20	19.5	103.584	14.21	7.3	3.4153	3.5	3.01	55.2322	36.27	0.656682	65.6682	9.3	11.2	11.31
JX1/122 x JX1/122	1	16	10	0	0	0	0	0	0	0	0	16.24	8.9	0	0	0	0	0	0	0	0	0	0
JX1/199 x JX1/199	1	15	9	6	0.4	40	3	0.5	50	23.4	124.301	14.25	7.8	4.09836	6.21	5.42	66.2787	42.0533	0.634492	63.4492	12.5	5.9	12.3
JX1/2 x JX1/2	1	16	8	8	0.5	50	0	0	0	31.2	165.734	17.16	9.61	5.46448	5.38	4.33	88.3716	60.18	0.680988	68.0988	15.3	8.5	19.4
JX1/20 x JX1/20	1	13	7	6	0.461538	46.1538	0	0	0	23.4	124.301	18.31	11.12	4.09836	4.28	3.98	66.2787	50.27	0.758464	75.8464	7.8	7.3	16.5
JX1/21 x JX1/21	1	20	13	7	0.35	35	0	0	0	27.3	145.018	15.21	5.31	4.78142	3.69	3.24	77.3251	45.33	0.586226	58.6226	14.6	6.1	17.1
JX1/22 x JX1/22	1	14	11	3	0.214286	21.4286	0	0	0	11.7	62.1504	14.61	6.14	2.04918	3.61	3.45	33.1393	25.31	0.763745	76.3745	8.1	9.2	13.5
JX1/23 x JX1/23	1	19	19	0	0	0	0	0	0	0	0	0	0	0	0	0	0	0	0	0	0	0	0
JX1/24 x JX1/24	1	18	14	4	0.222222	22.2222	1	0.25	25	15.6	82.8672	20.18	8.36	2.73224	7.12	6.24	44.1858	31.24	0.707015	70.7015	20.5	6.9	18.1
JX1/27 x JX1/27	1	16	13	3	0.1875	18.75	0	0	0	11.7	62.1504	15.33	7.11	2.04918	5.69	4.69	33.1393	22.67	0.684081	68.4081	16.3	5.2	12.3
JX1/30 x JX1/30	1	18	15	3	0.166667	16.6667	2	0.666667	66.6667	11.7	62.1504	17.42	6.21	2.04918	4.52	4.13	33.1393	23.59	0.711843	71.1843	13.2	7.1	16.7
JX1/31 x JX1/31	1	17	7	10	0.588235	58.8235	0	0	0	39	207.168	14.61	8.36	6.8306	3.68	3.56	110.464	73.25	0.663109	66.3109	10.4	8.3	12.9
JX1/32 x JX1/32	1	12	9	3	0.25	25	0	0	0	11.7	62.1504	15.24	9.41	2.04918	4.45	4.05	33.1393	23.56	0.710937	71.0937	7.6	10.1	10.8
JX1/33 x JX1/33	1	13	7	6	0.461538	46.1538	1	0.166667	16.6667	23.4	124.301	16.34	10.31	4.09836	6.91	6.24	66.2787	44.19	0.66673	66.673	18.5	3.7	15.6
JX1/34 x JX1/34	1	13	8	5	0.384615	38.4615	0	0	0	19.5	103.584	17.25	11.51	3.4153	7.25	6.85	55.2322	37.19	0.673339	67.3339	6.3	4.9	17.9
JX1/36 x JX1/36	1	16	13	3	0.1875	18.75	2	0.666667	66.6667	11.7	62.1504	18.66	8.36	2.04918	5.32	5.14	33.1393	24.26	0.73206	73.206	8.9	5.6	13.4
JX1/4 x JX1/4	1	15	8	7	0.466667	46.6667	0	0	0	27.3	145.018	19.21	7.52	4.78142	4.16	4.06	77.3251	52.38	0.677399	67.7399	11.2	5.7	11.5
JX1/42 x JX1/42	1	15	7	8	0.533333	53.3333	3	0.375	37.5	31.2	165.734	20.34	8.21	5.46448	3.95	3.75	88.3716	47.89	0.541916	54.1916	17.3	7.4	16.8
JX1/45 x JX1/45	1	20	17	3	0.15	15	0	0	0	11.7	62.1504	21.47	6.42	2.04918	5.82	5.32	33.1393	22	0.663863	66.3863	16.1	6.5	17.4
JX1/49 x JX1/49	1	13	13	0	0	0	0	0	0	0	0	0	7.85	0	0	0	0	0	0	0	0	0	0
JX1/50 x JX1/50	1	15	12	3	0.2	20	1	0.333333	33.3333	11.7	62.1504	14.25	5.32	2.04918	5.32	4.92	33.1393	23.48	0.708523	70.8523	6.3	7.8	12.6
JX1/51 x JX1/51	1	12	12	0	0	0	0	0	0	0	0	0	0	0	0	0	0	0	0	0	0	0	0
JX1/58 x JX1/58	1	15	8	7	0.466667	46.6667	0	0	0	27.3	145.018	19.35	8.35	4.78142	4.23	3.64	77.3251	44.85	0.580018	58.0018	13.4	5.3	14.6
JX1/6 x JX1/6	1	14	12	2	0.142857	14.2857	0	0	0	7.8	41.4336	18.34	7.14	1.36612	3.91	3.41	22.0929	16.79	0.759973	75.9973	17.2	6.1	17.9
JX1/61 x JX1/61	1	13	8	5	0.384615	38.4615	1	0.2	20	19.5	103.584	17.45	8.33	3.4153	5.24	4.67	55.2322	36.84	0.667002	66.7002	13.9	9.2	10.8
JX1/62 x JX1/62	1	16	13	3	0.1875	18.75	0	0	0	11.7	62.1504	16.35	11.26	2.04918	4.38	4.14	33.1393	22.14	0.668088	66.8088	15.8	7.5	11.2
JX1/63 x JX1/63	1	17	12	5	0.294118	29.4118	3	0.6	60	19.5	103.584	15.24	8.31	3.4153	5.22	3.25	55.2322	33.19	0.600917	60.0917	12.3	6.4	14.3
JX1/66 x JX1/66	1	17	14	3	0.176471	17.6471	1	0.333333	33.3333	11.7	62.1504	16.24	7.26	2.04918	3.69	3.42	33.1393	19.46	0.587217	58.7217	8.9	8.1	16.5
JX1/7 x JX1/7	1	14	8	6	0.428571	42.8571	0	0	0	23.4	124.301	14.23	6.14	4.09836	4.21	3.22	66.2787	40.25	0.607284	60.7284	11.8	5.3	16.5
JX1/73 x JX1/73	1	15	10	5	0.333333	33.3333	0	0	0	19.5	103.584	15.22	8.61	3.4153	5.38	3.51	55.2322	36.27	0.656682	65.6682	15.3	7.4	14.2
JX1/77 x JX1/77	1	18	16	2	0.111111	11.1111	1	0.5	50	7.8	41.4336	17.64	9.42	1.36612	4.11	3.78	22.0929	13.56	0.613772	61.3772	19.7	9.3	18.4
JX1/8 x JX1/8	1	14	7	7	0.5	50	0	0	0	27.3	145.018	16.24	11.32	4.78142	6.35	5.32	77.3251	43.17	0.558292	55.8292	16.5	4.2	13.2
JX1/80 x JX1/80	1	13	10	3	0.230769	23.0769	1	0.333333	33.3333	11.7	62.1504	18.67	15.62	2.04918	5.23	4.92	33.1393	24.97	0.753485	75.3485	13.2	4.5	19.6
JX1/81 x JX1/81	1	17	13	4	0.235294	23.5294	2	0.5	50	15.6	82.8672	17.26	10.22	2.73224	4.28	4.05	44.1858	30.28	0.685288	68.5288	8.9	8.3	16.8
JX1/82 x JX1/82	1	15	8	7	0.466667	46.6667	0	0	0	27.3	145.018	19.24	9.21	4.78142	6.52	5.13	77.3251	49.0622	0.634492	63.4492	7.4	5.6	14.5
JX1/85 x JX1/85	1	17	14	3	0.176471	17.6471	1	0.333333	33.3333	11.7	62.1504	18.37	7.22	2.04918	4.32	4.07	33.1393	22.37	0.675028	67.5028	12.5	8.3	11.6
JX1/86 x JX1/86	1	14	9	5	0.357143	35.7143	0	0	0	19.5	103.584	22.81	12.31	3.4153	5.94	4.37	55.2322	29.37	0.531755	53.1755	16.8	9.4	14.6
JX1/90 x JX1/90	1	14	14	0	0	0	0	0	0	0	0	0	0	0	0	0	0	0	0	0	0	0	0
JX1/11 x JX1/23	2	14	7	7	0.5	50	0	0	0	27.3	145.018	17.4	16.1	4.78142	8.6	7.3	77.3251	50.38	0.651535	65.1535	16.2	12.5	14.3
JX1/31 x JX1/50	2	11	8	3	0.272727	27.2727	1	0.333333	33.3333	11.7	62.1504	19.2	18.3	2.04918	6.3	5.6	33.1393	20.89	0.630369	63.0369	10.8	13.4	16.5
JX1/50 x JX1/31	2	15	5	10	0.666667	66.6667	0	0	0	39	207.168	12.8	11.8	6.8306	8.2	7.8	110.464	72.39	0.655324	65.5324	16.3	12.3	12.3
JX1/63 x JX1/4	2	12	7	5	0.416667	41.6667	0	0	0	19.5	103.584	16.3	15.4	3.4153	7.5	7.2	55.2322	35.0444	0.634492	63.4492	11.8	18.6	14.1
JX1/J 1 x JX1/33	2	16	8	8	0.5	50	0	0	0	31.2	165.734	14.2	12.8	5.46448	6.2	6.1	88.3716	54.88	0.621014	62.1014	12.6	14.2	15.2
JX1/27 x JX1/25	2	17	8	9	0.529412	52.9412	0	0	0	35.1	186.451	16.3	15.9	6.14754	8.6	7.6	99.418	65.94	0.66326	66.326	17.9	17.6	17.1
JX1/J1 xJX1/6	2	12	6	6	0.5	50	0	0	0	23.4	124.301	17.6	16.4	4.09836	8.6	8.2	66.2787	44.36	0.669295	66.9295	19.6	15.3	20.3
JX1/1 x JX1/112	2	15	10	5	0.333333	33.3333	4	0.8	80	19.5	103.584	16.5	15.3	3.4153	4.5	4.2	55.2322	37.28	0.674968	67.4968	16.5	17.5	12.6
JX1/1 x JX1/67	2	13	3	10	0.769231	76.9231	0	0	0	39	207.168	12.4	11.3	6.8306	8.7	7.6	110.464	71.62	0.648353	64.8353	12.4	16.2	13.8
JX1/10 x JX1/48	2	16	7	9	0.5625	56.25	0	0	0	35.1	186.451	18.3	17.8	6.14754	9.1	8.3	99.418	59.64	0.599891	59.9891	10.7	12.4	14.6
JX1/108 x JX1/23	2	11	2	9	0.818182	81.8182	0	0	0	35.1	186.451	16.4	15.6	6.14754	6.2	5.4	99.418	63.0799	0.634492	63.4492	9.3	11.7	12.7
JX1/108 x JX1/6	2	14	6	8	0.571429	57.1429	0	0	0	31.2	165.734	15.2	15.01	5.46448	7.1	6.9	88.3716	52.69	0.596232	59.6232	14.5	14.6	15.4
JX1/10 x JX1/36	2	12	6	6	0.5	50	0	0	0	23.4	124.301	16.3	16.2	4.09836	9.5	9.2	66.2787	45.2	0.681969	68.1969	16.1	12.3	12.9
JX1/112 x JX1/23	2	10	9	1	0.1	10	0	0	0	3.9	20.7168	17.4	14.8	0.68306	4.5	4.3	11.0464	8.24	0.745941	74.5941	14.3	10.7	12.3
JX1/117 x JX1/73	2	18	6	12	0.666667	66.6667	0	0	0	46.8	248.602	16.9	14.5	8.19672	6.8	5.4	132.557	82.36	0.621316	62.1316	13.5	7.9	17.8
JX1/118 x JX1/23	2	15	7	8	0.533333	53.3333	2	0.25	25	31.2	165.734	14.5	13.7	5.46448	4.2	3.9	88.3716	51.75	0.585595	58.5595	10.6	14.3	12.9
JX1/118 x JX1/36	2	11	8	3	0.272727	27.2727	0	0	0	11.7	62.1504	12.3	11.6	2.04918	6.8	6.2	33.1393	23.62	0.712748	71.2748	14.9	12.4	10.8
JX1/118 x JX1/6	2	14	4	10	0.714286	71.4286	0	0	0	39	207.168	18.6	18.2	6.8306	11.3	9.7	110.464	76.25	0.690267	69.0267	8.3	11.2	12.4
JX1/118 x JX1/8	2	13	10	3	0.230769	23.0769	1	0.333333	33.3333	11.7	62.1504	14.7	11.6	2.04918	5.6	4.8	33.1393	22.91	0.691323	69.1323	18.4	8.5	16.9
JX1/119 x JX1/23	2	16	7	9	0.5625	56.25	0	0	0	35.1	186.451	16.3	11.2	6.14754	4.8	4.2	99.418	68.34	0.6874	68.74	12.9	7.4	13.8
JX1/119 xJX1/50	2	11	3	8	0.727273	72.7273	0	0	0	31.2	165.734	15.9	13.9	5.46448	9.6	9.3	88.3716	57.28	0.648172	64.8172	15.7	11	12.4
JX1/119 x JX1/32	2	10	5	5	0.5	50	0	0	0	19.5	103.584	12.5	10.8	3.4153	4.3	4.1	55.2322	36.54	0.66157	66.157	18.4	6.4	15.7
JX1/2 x JX1/25	2	15	9	6	0.4	40	2	0.333333	33.3333	23.4	124.301	14.9	12.9	4.09836	7.1	6.5	66.2787	44.62	0.673218	67.3218	16.5	7.9	16.3
JX1/2 x JX1/27	2	12	5	7	0.583333	58.3333	0	0	0	27.3	145.018	13.5	12.8	4.78142	8.3	7.9	77.3251	50.19	0.649077	64.9077	12.3	11.4	14.2
JX1/2 x JX1/45	2	10	2	8	0.8	80	0	0	0	31.2	165.734	17.1	12.9	5.46448	3.6	3.1	88.3716	62.81	0.710749	71.0749	11.9	9.1	13.8
JX1/2 x JX1/54	2	14	7	7	0.5	50	0	0	0	27.3	145.018	16.5	14.2	4.78142	6.4	6.1	77.3251	47.16	0.609892	60.9892	8.3	13.8	12.5
JX1/2 x JX1/6	2	12	2	10	0.833333	83.3333	0	0	0	39	207.168	13.2	10.6	6.8306	9.8	8.9	110.464	65.34	0.591502	59.1502	17.5	11.2	9.8
JX1/2 x JX1/7	2	16	4	12	0.75	75	0	0	0	46.8	248.602	14.5	10.5	8.19672	4.2	3.8	132.557	88.21	0.665448	66.5448	16.2	8.7	14.3
JX1/20 x JX1/119	2	13	4	9	0.692308	69.2308	0	0	0	35.1	186.451	19.8	15.8	6.14754	4.7	4.3	99.418	65.42	0.65803	65.803	14.5	13.4	15.4
JX1/20 xJX1/23	2	18	11	7	0.388889	38.8889	0	0	0	27.3	145.018	12.3	11.3	4.78142	7.8	7.3	77.3251	42.91	0.55493	55.493	16.5	10.2	17.3
JX1/20 x JX1/31	2	12	1	11	0.916667	91.6667	0	0	0	42.9	227.885	17.6	14.5	7.51366	5.6	5.4	121.511	72.34	0.595337	59.5337	18.3	14.2	11.2
JX1/20 x JX1/50	2	14	10	4	0.285714	28.5714	1	0.25	25	15.6	82.8672	16.3	15.2	2.73224	3.9	3.6	44.1858	25.62	0.579824	57.9824	14.2	12.8	15.6
JX1/20 x JX1/118	2	14	1	13	0.928571	92.8571	0	0	0	50.7	269.318	14.5	11.9	8.87978	5.1	4.9	143.604	88.69	0.617602	61.7602	13.5	8.5	12.4
JX1/20 x JX1/34	2	17	12	5	0.294118	29.4118	2	0.4	40	19.5	103.584	12.8	10.3	3.4153	8.4	8.1	55.2322	42.13	0.762779	76.2779	18.6	9.1	10.3
JX1/21 x JX1/9	2	14	1	13	0.928571	92.8571	0	0	0	50.7	269.318	19.4	12.3	8.87978	6.3	5.4	143.604	90.16	0.627838	62.7838	14.2	7.3	11.5
JX1/22 x JX1/34	2	13	4	9	0.692308	69.2308	0	0	0	35.1	186.451	16.3	15.8	6.14754	9.5	9.3	99.418	71.36	0.717777	71.7777	18.1	5.1	16.8
JX1/23 x JX1/34	2	14	11	3	0.214286	21.4286	2	0.666667	66.6667	11.7	62.1504	15.8	13.1	2.04918	5.2	4.8	33.1393	20.15	0.608039	60.8039	16.4	12.4	17.2
JX1/24 x JX1/45	2	18	10	8	0.444444	44.4444	0	0	0	31.2	165.734	16.7	15.9	5.46448	7.6	6.5	88.3716	62.14	0.703167	70.3167	15.8	13.4	15.8
JX1/24 x JX1/6	2	14	4	10	0.714286	71.4286	0	0	0	39	207.168	12.3	17.2	6.8306	6.2	5.4	110.464	75.34	0.682029	68.2029	11.7	10.2	13.4
JX1/25 x JX1/99	2	11	10	1	0.0909091	9.09091	0	0	0	3.9	20.7168	16.5	19.9	0.68306	8.6	7.8	11.0464	70.13	0.634492	63.4492	17.6	15.2	16.7
JX1/27 x JX1/31	2	10	3	7	0.7	70	0	0	0	27.3	145.018	14.5	21.4	4.78142	9.1	8.6	77.3251	50.37	0.651405	65.1405	10.9	11.3	12.5
JX1/27 x JX1/89	2	12	3	9	0.75	75	0	0	0	35.1	186.451	19.8	14.5	6.14754	5.2	4.2	99.418	64.59	0.649681	64.9681	15.6	14.2	14.6
JX1/30 x JX1/7	2	15	4	11	0.733333	73.3333	0	0	0	42.9	227.885	12.6	12.2	7.51366	4.2	3.6	121.511	78.31	0.644469	64.4469	19.7	10.2	18.5
JX1/30 x JX1/45	2	20	6	14	0.7	70	0	0	0	54.6	290.035	13.4	10.2	9.56284	6.3	6.1	154.65	99.14	0.641059	64.1059	20.3	12.6	14.2
JX1/30 x JX1/51	2	17	15	2	0.117647	11.7647	0	0	0	7.8	41.4336	15.8	15.6	1.36612	8.2	8.2	22.0929	13.69	0.619656	61.9656	9.4	13.8	16.3
JX1/31 x JX1/23	2	13	4	9	0.692308	69.2308	0	0	0	35.1	186.451	16.3	21.2	6.14754	9.4	8.6	99.418	68.93	0.693335	69.3335	18.3	13.6	18.9
JX1/31 x JX1/27	2	14	4	10	0.714286	71.4286	0	0	0	39	207.168	14.7	18.7	6.8306	8.2	7.4	110.464	71.36	0.646	64.6	6.5	10.5	12.4
JX1/31 x JX1/28	2	15	6	9	0.6	60	0	0	0	35.1	186.451	12.7	16.3	6.14754	6.4	6.01	99.418	60.21	0.605625	60.5625	17.4	12.6	11.9
JX1/34 x JX1/23	2	16	12	4	0.25	25	1	0.25	25	15.6	82.8672	18.6	15.4	2.73224	7.2	6.4	44.1858	32.54	0.736436	73.6436	6.9	9.1	14.3
JX1/34 x JX1/48	2	14	6	8	0.571429	57.1429	0	0	0	31.2	165.734	16.3	12.4	5.46448	8.8	7.8	88.3716	54.28	0.614225	61.4225	14.2	11.2	18.2
JX1/35 x JX1/23	2	16	7	9	0.5625	56.25	0	0	0	35.1	186.451	19.4	12.9	6.14754	9.3	5.9	99.418	66.51	0.668993	66.8993	11.8	9.3	17.6
JX1/45 x JX1/6	2	14	6	8	0.571429	57.1429	0	0	0	31.2	165.734	12.3	13.5	5.46448	5.2	4.2	88.3716	54.62	0.618072	61.8072	5.7	12.4	15.8
JX1/50 x JX1/22	2	13	11	2	0.153846	15.3846	0	0	0	7.8	41.4336	14.8	14.7	1.36612	9.6	7.3	22.0929	15.91	0.720141	72.0141	14.2	5.6	19.4
JX1/51 x JX1/20	2	14	1	13	0.928571	92.8571	0	0	0	50.7	269.318	13.9	16.1	8.87978	8.1	7.7	143.604	85.64	0.596363	59.6363	19.3	8.8	12.3
JX1/51/JX1/23	2	15	3	12	0.8	80	0	0	0	46.8	248.602	17.5	18.2	8.19672	7.6	4.2	132.557	88.63	0.668616	66.8616	17.2	5.9	16.5
JX1/51 x JX1/25	2	13	6	7	0.538462	53.8462	2	0.285714	28.5714	27.3	145.018	12.4	15.9	4.78142	4.2	3.8	77.3251	52.16	0.674554	67.4554	18.6	14.5	17.2
JX1/51 xJX1/31	2	15	6	9	0.6	60	0	0	0	35.1	186.451	20.8	13.4	6.14754	6.2	5.2	99.418	66.74	0.671307	67.1307	14.3	13.2	13.9
JX1/51 x JX1/34	2	14	11	3	0.214286	21.4286	0	0	0	11.7	62.1504	13.6	16.7	2.04918	7.1	6.9	33.1393	19.28	0.581786	58.1786	12.5	12.6	18.2
JX1/51 x JX1/36	2	14	5	9	0.642857	64.2857	0	0	0	35.1	186.451	15.8	14.3	6.14754	9.3	9.2	99.418	64.37	0.647468	64.7468	14.3	10.8	14.2
JX1/51 x JX1/42	2	13	3	10	0.769231	76.9231	0	0	0	39	207.168	14.2	17.4	6.8306	5.1	4.8	110.464	71.26	0.645094	64.5094	19.4	11.2	17.3
JX1/51 x JX1/ATTA 2	2	18	8	10	0.555556	55.5556	0	0	0	39	207.168	13.4	12.6	6.8306	8.6	8.3	110.464	68.26	0.617936	61.7936	15.2	6.8	8.2
JX1/6 x JX1/113	2	15	4	11	0.733333	73.3333	0	0	0	42.9	227.885	19.4	18.5	7.51366	7.3	6.9	121.511	73.56	0.605378	60.5378	14.6	8.4	9.6
JX1/6 x JX1/27	2	15	14	1	0.0666667	6.66667	0	0	0	3.9	20.7168	14.7	19.4	0.68306	4.5	4.3	11.0464	8.27	0.748657	74.8657	12.7	11.3	10.2
JX1/6 x JX1/54	2	14	7	7	0.5	50	0	0	0	27.3	145.018	12.3	12.5	4.78142	9.1	8.5	77.3251	45.32	0.586097	58.6097	17.6	14.6	12.4
JX1/6 x JX1/7	2	13	5	8	0.615385	61.5385	0	0	0	31.2	165.734	16.5	17.8	5.46448	8.8	7.6	88.3716	51.34	0.580956	58.0956	13.9	12.3	16.4
JX1/62 x JX1/27	2	17	11	6	0.352941	35.2941	0	0	0	23.4	124.301	17.2	13.6	4.09836	4.2	3.8	66.2787	41.58	0.627351	62.7351	11.5	12.4	17.3
JX1/62 x JX1/54	2	14	1	13	0.928571	92.8571	0	0	0	50.7	269.318	18.1	14.5	8.87978	6.2	5.9	143.604	86.35	0.601307	60.1307	5.3	8.9	19.4
JX1/62 x JX1/6	2	16	9	7	0.4375	43.75	3	0.428571	42.8571	27.3	145.018	15.6	19.6	4.78142	4.1	3.4	77.3251	46.92	0.606788	60.6788	18.2	7.4	15.3
JX1/62 x JX1/7	2	10	1	9	0.9	90	0	0	0	35.1	186.451	15.3	17.5	6.14754	6.9	5.6	99.418	62.15	0.625138	62.5138	16.5	5.6	17.4
JX1/62 x JX1/51	2	14	12	2	0.142857	14.2857	0	0	0	7.8	41.4336	12.4	14.6	1.36612	8.4	8.1	22.0929	15.38	0.696151	69.6151	17.3	5.2	16.5
JX1/63 xJX1/112	2	17	6	11	0.647059	64.7059	0	0	0	42.9	227.885	18.6	12.8	7.51366	7.2	7.1	121.511	68.46	0.563406	56.3406	14.5	8.4	21.3
JX1/63 x JX1/113	2	13	3	10	0.769231	76.9231	0	0	0	39	207.168	17.2	18.4	6.8306	6.1	5.5	110.464	67.43	0.610422	61.0422	13.2	6.1	16.2
JX1/63 x JX1/23	2	14	1	13	0.928571	92.8571	0	0	0	50.7	269.318	11.6	16.2	8.87978	3.8	3.4	143.604	83.46	0.581182	58.1182	19.4	7.3	15.3
JX1/63 x JX1/6	2	16	13	3	0.1875	18.75	0	0	0	11.7	62.1504	15.3	17.4	2.04918	4.6	4.1	33.1393	19.67	0.593554	59.3554	15.6	9.5	14.5
JX1/66 x JX1/34	2	15	5	10	0.666667	66.6667	0	0	0	39	207.168	14.9	16.5	6.8306	6.2	6.2	110.464	70.0888	0.634492	63.4492	17.5	8.6	18.4
JX1/66 x JX1/23	2	12	4	8	0.666667	66.6667	0	0	0	31.2	165.734	12.8	12.9	5.46448	8.7	7.6	88.3716	59.34	0.671483	67.1483	13.2	14.2	12.3
JX1/73 x JX1/23	2	17	2	15	0.882353	88.2353	0	0	0	58.5	310.752	19.4	17.3	10.2459	6.3	5.8	165.697	111.36	0.672071	67.2071	16.4	12.3	14.8
JX1/73 x JX1/31	2	16	9	7	0.4375	43.75	5	0.714286	71.4286	27.3	145.018	14.3	15.6	4.78142	9.5	8.1	77.3251	52.19	0.674942	67.4942	14.3	14.5	13.6
JX1/73 x JX1/36	2	14	14	0	0	0	0	0	0	0	0	0	0	0	0	0	0	0	0	0	0	0	0
JX1/73 x JX1/6	2	13	3	10	0.769231	76.9231	0	0	0	39	207.168	15.3	16.2	6.8306	7.8	6.9	110.464	78.29	0.708735	70.8735	16.8	8.7	18.6
JX1/73 x JX1/63	2	18	7	11	0.611111	61.1111	0	0	0	42.9	227.885	14.8	13.2	7.51366	6.2	5.4	121.511	77.0977	0.634492	63.4492	12.5	6.1	12.4
JX1/74 x JX1/108	2	16	13	3	0.1875	18.75	2	0.666667	66.6667	11.7	62.1504	17.6	14.9	2.04918	5.9	5.2	33.1393	22.18	0.669295	66.9295	10.9	12.3	16.7
JX1/8 x JX1/112	2	13	4	9	0.692308	69.2308	0	0	0	35.1	186.451	12.3	17.6	6.14754	8.2	7.1	99.418	65.29	0.656722	65.6722	8.3	5.6	12.5
JX1/8 x JX1/113	2	17	7	10	0.588235	58.8235	0	0	0	39	207.168	18.7	20.1	6.8306	3.7	3.2	110.464	72.24	0.653966	65.3966	16.4	14.2	13.1
JX1/8 x JX1/118	2	16	4	12	0.75	75	0	0	0	46.8	248.602	13.4	15.3	8.19672	6.4	6.3	132.557	86.34	0.651341	65.1341	12.7	6.2	12.8
JX1/8 x JX1/119	2	14	4	10	0.714286	71.4286	0	0	0	39	207.168	17.9	18.7	6.8306	4.5	4.02	110.464	72.63	0.657496	65.7496	14.9	8.1	11.6
JX1/8 x JX1/113	2	16	15	1	0.0625	6.25	1	1	100	3.9	20.7168	14.9	13.2	0.68306	7.9	7.5	11.0464	8.14	0.736888	73.6888	15.2	11.9	16.7
JX1/8 x JX1/118	2	13	3	10	0.769231	76.9231	0	0	0	39	207.168	16.3	16.9	6.8306	6.2	5.7	110.464	68.24	0.617755	61.7755	11.3	14.5	13.2
JX1/8 x JX1/119	2	17	5	12	0.705882	70.5882	0	0	0	46.8	248.602	13.9	14.5	8.19672	5.8	5.6	132.557	90.17	0.680234	68.0234	16.7	13.2	15.6
JX1/8 x JX1/23	2	16	8	8	0.5	50	3	0.375	37.5	31.2	165.734	15.7	18.7	5.46448	6.3	5.5	88.3716	52.38	0.592724	59.2724	7.6	14.2	14.3
JX1/83 x JX1/33	2	17	7	10	0.588235	58.8235	0	0	0	39	207.168	16.9	13.2	6.8306	7.2	6.5	110.464	75.46	0.683116	68.3116	15.4	10.1	19.4
JX1/87 x JX1/118	2	13	13	0	0	0	0	0	0	0	0	0	0	0	0	0	0	0	0	0	0	0	0
JX1/87 x JX1/6	2	14	6	8	0.571429	57.1429	4	0.5	50	31.2	165.734	12.5	15.3	5.46448	8.1	7.6	88.3716	62.51	0.707354	70.7354	19.4	11.3	12
JX1/89 x JX1/63	2	15	11	4	0.266667	26.6667	0	0	0	15.6	82.8672	16.4	17.1	2.73224	9.2	8.1	44.1858	32.16	0.727836	72.7836	12.4	12.5	14.7
JX1/90 x JX1/51	2	17	7	10	0.588235	58.8235	0	0	0	39	207.168	14.9	16.5	6.8306	7.6	7.1	110.464	73.54	0.665734	66.5734	16.2	10.6	12.3
JX1/98 x JX1/51	2	13	9	4	0.307692	30.7692	0	0	0	15.6	82.8672	17.3	12.4	2.73224	5.2	5	44.1858	32.19	0.728515	72.8515	18.4	12.4	13.6
JX1/J1 x JX1/23	2	14	1	13	0.928571	92.8571	0	0	0	50.7	269.318	12.6	18.3	8.87978	9.1	8.4	143.604	89.35	0.622198	62.2198	12.3	13.2	17.2
JX1/J1 x JX1/ 59	2	16	5	11	0.6875	68.75	0	0	0	42.9	227.885	20.7	17.5	7.51366	8.2	5.3	121.511	82.64	0.680103	68.0103	14.1	11	15.6
JX1/J1 x JX1/66	2	14	13	1	0.0714286	7.14286	0	0	0	3.9	20.7168	16.4	18.2	0.68306	4.2	4.1	11.0464	8.63	0.781247	78.1247	9.6	53.6	12.4
JX1/J1 x JX1/ 90	2	17	15	2	0.117647	11.7647	0	0	0	7.8	41.4336	12.4	12.5	1.36612	6.3	5.4	22.0929	13.25	0.59974	59.974	12.9	9.1	11.3
JX1/J1 x JX1/51	2	15	5	10	0.666667	66.6667	0	0	0	39	207.168	19.7	15.4	6.8306	9.5	7.5	110.464	71.65	0.648625	64.8625	14.8	12.4	16.1
JX1/JX1 x JX1/20	2	18	9	9	0.5	50	0	0	0	35.1	186.451	15.3	11.2	6.14754	7.4	6.1	99.418	67.19	0.675833	67.5833	13.2	6.3	14.2
JX1/5 x JX1/9	2	16	8	8	0.5	50	0	0	0	31.2	165.734	16.4	17.9	5.46448	6.2	5.3	88.3716	59.61	0.674538	67.4538	18.7	8.5	16.4
JX1/10 x JX1/10	2	15	12	3	0.2	20	0	0	0	11.7	62.1504	17.53	12.35	2.04918	5.12	4.19	33.1393	19.34	0.583596	58.3596	13.2	11.2	12.5
JX1/108 xJX1/108	2	14	10	4	0.285714	28.5714	0	0	0	15.6	82.8672	16.21	13.24	2.73224	4.36	4.21	44.1858	25.62	0.579824	57.9824	10.9	8.3	15.6
JX1/11 x JX1/11	2	17	17	0	0	0	0	0	0	0	0	0	0	0	0	0	0	0	0	0	0	0	0
JX1/118 x JX1/118	2	13	10	3	0.230769	23.0769	1	0.333333	33.3333	11.7	62.1504	14.91	10.25	2.04918	3.64	2.96	33.1393	25.46	0.768271	76.8271	11.6	8.9	18.6
JX1/119 x JX1/ 119	2	17	13	4	0.235294	23.5294	0	0	0	15.6	82.8672	21.3	14.32	2.73224	4.28	3.87	44.1858	30.17	0.682799	68.2799	8.2	7.2	14.3
JX1/122 x JX1/122	2	18	18	0	0	0	0	0	0	0	0	0	0	0	0	0	0	0	0	0	0	0	0
JX1/199 x JX1/199	2	13	8	5	0.384615	38.4615	2	0.4	40	19.5	103.584	13.54	11.32	3.4153	5.11	4.28	55.2322	35.0444	0.634492	63.4492	6.4	5.3	12.6
JX1/2 x JX1/2	2	15	9	6	0.4	40	0	0	0	23.4	124.301	18.52	6.41	4.09836	6.35	5.41	66.2787	46.24	0.69766	69.766	7.9	6.2	15.8
JX1/20 x JX1/20	2	19	14	5	0.263158	26.3158	3	0.6	60	19.5	103.584	15.63	9.14	3.4153	4.29	3.69	55.2322	32.47	0.587881	58.7881	5.8	4.9	14.7
JX1/21 x JX1/21	2	14	8	6	0.428571	42.8571	0	0	0	23.4	124.301	17.18	8.16	4.09836	4.12	3.58	66.2787	40.39	0.609396	60.9396	12.3	8.5	13.5
JX1/22 x JX1/22	2	13	12	1	0.0769231	7.69231	0	0	0	3.9	20.7168	19.32	11.24	0.68306	3.67	3.25	11.0464	8	0.724215	72.4215	17.9	7.4	12.5
JX1/23 x JX1/23	2	17	17	0	0	0	0	0	0	0	0	0	0	0	0	0	0	0	0	0	0	0	0
JX1/24 x JX1/24	2	15	13	2	0.133333	13.3333	0	0	0	7.8	41.4336	13.81	10.23	1.36612	5.28	4.22	22.0929	15.29	0.692078	69.2078	11.2	9.3	15.3
JX1/27 x JX1/27	2	13	12	1	0.0769231	7.69231	0	0	0	3.9	20.7168	17.41	12.55	0.68306	4.91	4.16	11.0464	6.16	0.557645	55.7645	14.8	11.6	16.9
JX1/30 x JX1/30	2	16	15	1	0.0625	6.25	0	0	0	3.9	20.7168	15.26	9.34	0.68306	3.56	3.24	11.0464	8.16	0.738699	73.8699	8.9	8.4	10.9
JX1/31 x JX1/31	2	14	6	8	0.571429	57.1429	3	0.375	37.5	31.2	165.734	14.8	11.24	5.46448	4.11	3.94	88.3716	57.14	0.646588	64.6588	12.4	7.2	14.2
JX1/32 x JX1/32	2	15	14	1	0.0666667	6.66667	0	0	0	3.9	20.7168	17.23	8.31	2.3214	3.86	3.25	11.0464	8.34	0.754994	75.4994	8.13	6.9	18.3
JX1/33 x JX1/33	2	12	8	4	0.333333	33.3333	0	0	0	15.6	82.8672	14.59	11.41	2.73224	4.52	4.66	44.1858	30.16	0.682572	68.2572	9.17	11.3	17.2
JX1/34 x JX1/34	2	14	11	3	0.214286	21.4286	0	0	0	11.7	62.1504	15.47	10.24	2.04918	5.32	5.31	33.1393	22.14	0.668088	66.8088	6.23	4.8	9.6
JX1/36 x JX1/36	2	13	12	1	0.0769231	7.69231	0	0	0	3.9	20.7168	16.28	11.34	0.68306	4.28	3.64	11.0464	8.19	0.741415	74.1415	11.5	6.4	18.2
JX1/4 x JX1/4	2	16	11	5	0.3125	31.25	2	0.4	40	19.5	103.584	18.44	11.51	3.4153	5.33	4.91	55.2322	34.26	0.62029	62.029	9.61	7.8	15.26
JX1/42 x JX1/42	2	17	11	6	0.352941	35.2941	0	0	0	23.4	124.301	14.26	9.34	4.09836	4.62	3.61	66.2787	41.32	0.623428	62.3428	11.42	9.2	17.4
JX1/45 x JX1/45	2	16	15	1	0.0625	6.25	0	0	0	3.9	20.7168	13.52	8.11	3.1452	3.87	2.59	11.0464	8.11	0.734173	73.4173	13.21	5.4	16.3
JX1/49 x JX1/49	2	18	18	0	0	0	0	0	0	0	0	0	0	0	0	0	0	0	0	0	0	0	0
JX1/50 x JX1/50	2	14	13	1	0.0714286	7.14286	0	0	0	3.9	20.7168	14.21	12.36	2.16423	5.34	4.23	11.0464	6.65	0.602003	60.2003	20.1	10.5	12.6
JX1/51 x JX1/51	2	16	16	0	0	0	0	0	0	0	0	0	0	0	0	0	0	0	0	0	0	0	15.3
JX1/58 x JX1/58	2	19	14	5	0.263158	26.3158	0	0	0	19.5	103.584	15.31	12.51	3.4153	6.37	4.28	55.2322	40.16	0.727112	72.7112	6.91	5.6	14.9
JX1/6 x JX1/6	2	12	12	0	0	0	0	0	0	0	0	0	0	0	0	0	0	0	0	0	0	0	0
JX1/61 x JX1/61	2	14	11	3	0.214286	21.4286	1	0.333333	33.3333	11.7	62.1504	16.34	12.39	2.04918	8.31	5.32	33.1393	25.19	0.760124	76.0124	11.39	9.1	14.2
JX1/62 x JX1/62	2	14	13	1	0.0714286	7.14286	0	0	0	3.9	20.7168	13.25	9.42	5.31462	4.29	4.06	11.0464	5.69	0.515098	51.5098	17.4	7.3	16.3
JX1/63 x JX1/63	2	16	13	3	0.1875	18.75	0	0	0	11.7	62.1504	14.15	12.48	2.04918	7.26	5.29	33.1393	20.85	0.629162	62.9162	12.5	8.5	13.8
JX1/66 x JX1/66	2	13	12	1	0.0769231	7.69231	0	0	0	3.9	20.7168	17.62	12.81	5.21345	5.32	4.22	11.0464	6.39	0.578466	57.8466	7.18	6.4	16.5
JX1/7 x JX1/7	2	14	10	4	0.285714	28.5714	2	0.5	50	15.6	82.8672	15.12	12.31	2.73224	4.91	4.26	44.1858	30.24	0.684383	68.4383	12.6	12.3	12.7
JX1/73 x JX1/73	2	15	12	3	0.2	20	0	0	0	11.7	62.1504	20.34	12.51	2.04918	4.32	3.89	33.1393	23.174	0.69929	69.929	15.1	9.6	9.4
JX1/77 x JX1/77	2	12	12	0	0	0	0	0	0	0	0	0	0	0	0	0	0	0	0	0	0	0	0
JX1/8 x JX1/8	2	17	12	5	0.294118	29.4118	0	0	0	19.5	103.584	15.61	12.34	3.4153	4.36	3.65	55.2322	37.26	0.674606	67.4606	14.5	8.6	15.4
JX1/80 x JX1/80	2	13	12	1	0.0769231	7.69231	0	0	0	3.9	20.7168	17.82	13.24	3.6245	5.21	4.12	11.0464	8.62	0.780341	78.0341	9.3	11.2	13.2
JX1/81 x JX1/81	2	14	12	2	0.142857	14.2857	0	0	0	7.8	41.4336	16.25	11.91	1.36612	4.32	4.06	22.0929	16.43	0.743678	74.3678	14.8	8.7	17.6
JX1/82 x JX1/82	2	16	11	5	0.3125	31.25	0	0	0	19.5	103.584	16.91	12.58	3.4153	5.32	4.11	55.2322	32.61	0.590416	59.0416	8.6	5.3	15.2
JX1/85 x JX1/85	2	14	13	1	0.0714286	7.14286	0	0	0	3.9	20.7168	17.25	12.68	5.3214	5.13	4.52	11.0464	6.5	0.588424	58.8424	13.2	9.6	14.6
JX1/86 x JX1/86	2	15	12	3	0.2	20	0	0	0	11.7	62.1504	12.38	10.22	2.04918	4.25	4.09	33.1393	26.42	0.79724	79.724	15.7	5.8	13.6
JX1/11 x JX1/23	3	14	6	8	0.571429	57.1429	1	0.125	12.5	31.2	165.734	18.2	15.3	5.46448	5.4	4.7	88.3716	62.34	0.70543	70.543	16.2	7.3	13.4
JX1/31 x JX1/50	3	13	13	0	0	0	0	0	0	0	0	0	0	0	0	0	0	0	0	0	0	0	0
JX1/50 x JX1/31	3	11	2	9	0.818182	81.8182	0	0	0	35.1	186.451	11.4	10.8	6.14754	6.3	5.3	99.418	58.76	0.59104	59.104	14.2	13.5	11.8
JX1/63 x JX1/4	3	18	9	9	0.5	50	0	0	0	35.1	186.451	14.9	12.4	6.14754	8.1	6.4	99.418	64.31	0.646865	64.6865	15.8	5.4	12.4
JX1/J 1 x JX1/33	3	16	9	7	0.4375	43.75	2	0.285714	28.5714	27.3	145.018	15.9	13.6	4.78142	6.5	5.6	77.3251	49.0622	0.634492	63.4492	19.8	12.3	16.9
JX1/27 x JX1/25	3	17	6	11	0.647059	64.7059	0	0	0	42.9	227.885	13.4	11.2	7.51366	4.9	4.1	121.511	72.36	0.595502	59.5502	16.4	9.8	13.6
JX1/J1 xJX1/6	3	11	1	10	0.909091	90.9091	0	0	0	39	207.168	12.7	10.9	6.8306	6.3	5.8	110.464	69.33	0.627623	62.7623	18.3	6.4	11.5
JX1/1 x JX1/112	3	10	1	9	0.9	90	0	0	0	35.1	186.451	14.2	12.3	6.14754	7.4	6.3	99.418	65.28	0.656621	65.6621	15.2	7.8	14.9
JX1/1 x JX1/67	3	16	4	12	0.75	75	0	0	0	46.8	248.602	16.34	15.7	8.19672	4.1	4	132.557	88.34	0.666428	66.6428	13.6	11.2	16.5
JX1/10 x JX1/48	3	14	3	11	0.785714	78.5714	0	0	0	42.9	227.885	14.91	11.6	7.51366	6.8	5.8	121.511	75.46	0.621014	62.1014	14.7	10.5	13.7
JX1/108 x JX1/23	3	15	7	8	0.533333	53.3333	0	0	0	31.2	165.734	20.7	17.4	5.46448	5.3	4.3	88.3716	54.61	0.617959	61.7959	12.5	13.6	15.2
JX1/108 x JX1/6	3	12	2	10	0.833333	83.3333	0	0	0	39	207.168	16.3	14.19	6.8306	4.2	3.9	110.464	72.34	0.654871	65.4871	16.9	12.5	12.6
JX1/10 x JX1/36	3	17	7	10	0.588235	58.8235	0	0	0	39	207.168	14.2	12.3	6.8306	7.2	6.2	110.464	71.39	0.646271	64.6271	12.3	13.4	14.3
JX1/112 x JX1/23	3	11	11	0	0	0	0	0	0	0	0	0	0	0	0	0	0	0	0	0	0	0	0
JX1/117 x JX1/73	3	16	10	6	0.375	37.5	5	0.833333	83.3333	23.4	124.301	13.9	11.3	4.09836	6.9	5.4	66.2787	51.34	0.774608	77.4608	17.3	6.9	13.2
JX1/118 x JX1/23	3	12	3	9	0.75	75	0	0	0	35.1	186.451	15.4	13.6	6.14754	5.8	4.8	99.418	56.28	0.566094	56.6094	15.2	14.2	15.4
JX1/118 x JX1/36	3	17	16	1	0.0588235	5.88235	0	0	0	3.9	20.7168	12.6	10.9	0.68306	4.7	4.1	11.0464	6.28	0.568509	56.8509	14.6	12.3	12.3
JX1/118 x JX1/6	3	16	7	9	0.5625	56.25	4	0.444444	44.4444	35.1	186.451	11.4	10.5	6.14754	8.3	7.6	99.418	54.32	0.54638	54.638	16.2	10.2	11.9
JX1/118 x JX1/8	3	14	12	2	0.142857	14.2857	1	0.5	50	7.8	41.4336	15.7	11.7	1.36612	6.4	5.4	22.0929	11.25	0.509213	50.9213	18.3	13.6	14.3
JX1/119 x JX1/23	3	15	7	8	0.533333	53.3333	0	0	0	31.2	165.734	12.6	10.9	5.46448	7.5	6.8	88.3716	53.24	0.602456	60.2456	14.3	6.9	18.9
JX1/119 xJX1/50	3	18	9	9	0.5	50	0	0	0	35.1	186.451	20.5	17.5	6.14754	6.2	5.5	99.418	61.39	0.617494	61.7494	9.4	7.1	13.4
JX1/119 x JX1/32	3	12	2	10	0.833333	83.3333	0	0	0	39	207.168	14.6	12.6	6.8306	5.6	4.7	110.464	64.28	0.581907	58.1907	18.3	5.2	12.5
JX1/2 x JX1/25	3	14	14	0	0	0	0	0	0	0	0	0	0	0	0	0	0	0	0	0	0	0	0
JX1/2 x JX1/27	3	15	6	9	0.6	60	0	0	0	35.1	186.451	11.4	9.5	6.14754	4.9	3.2	99.418	65.31	0.656923	65.6923	10.5	9.6	10.3
JX1/2 x JX1/45	3	13	5	8	0.615385	61.5385	0	0	0	31.2	165.734	16.8	14.2	5.46448	8.2	7.5	88.3716	56.071	0.634492	63.4492	19.8	12.4	11.2
JX1/2 x JX1/54	3	16	7	9	0.5625	56.25	0	0	0	35.1	186.451	15.2	13.7	6.14754	7.4	6.7	99.418	56.28	0.566094	56.6094	12.3	13.4	16.4
JX1/2 x JX1/6	3	14	5	9	0.642857	64.2857	0	0	0	35.1	186.451	16.9	14.2	6.14754	6.1	5.6	99.418	63.0799	0.634492	63.4492	15.6	9.4	15.8
JX1/2 x JX1/7	3	12	5	7	0.583333	58.3333	0	0	0	27.3	145.018	12.5	10.9	4.78142	7.5	6.5	77.3251	35.46	0.458583	45.8583	8.5	8.2	13.4
JX1/20 x JX1/119	3	17	9	8	0.470588	47.0588	5	0.625	62.5	31.2	165.734	14.8	11.48	5.46448	6.2	5.1	88.3716	50.33	0.569527	56.9527	15.6	7.5	17.9
JX1/20 xJX1/23	3	15	9	6	0.4	40	2	0.333333	33.3333	23.4	124.301	16.7	12.63	4.09836	4.6	3.8	66.2787	44.25	0.667635	66.7635	14.3	13.9	12.5
JX1/20 x JX1/31	3	13	2	11	0.846154	84.6154	0	0	0	42.9	227.885	15.6	12.1	7.51366	9.2	8.5	121.511	72.39	0.595749	59.5749	11.2	10.5	13.4
JX1/20 x JX1/50	3	15	13	2	0.133333	13.3333	0	0	0	7.8	41.4336	12.3	11.9	1.36612	8.5	7.4	22.0929	15.21	0.688457	68.8457	13.8	8.9	15.6
JX1/20 x JX1/118	3	12	2	10	0.833333	83.3333	0	0	0	39	207.168	14.6	13.5	6.8306	7.3	6.3	110.464	73.28	0.663381	66.3381	15.6	11.4	12.4
JX1/20 x JX1/34	3	11	8	3	0.272727	27.2727	0	0	0	11.7	62.1504	19.7	15.6	2.04918	4.1	3.5	33.1393	20.36	0.614375	61.4375	13.9	8.7	15.1
JX1/21 x JX1/9	3	17	4	13	0.764706	76.4706	0	0	0	50.7	269.318	15.2	12.5	8.87978	6.3	6.2	143.604	86.29	0.600889	60.0889	11.2	10.2	17.6
JX1/22 x JX1/34	3	13	4	9	0.692308	69.2308	0	0	0	35.1	186.451	14.3	13.7	6.14754	5.2	4.6	99.418	71.26	0.716771	71.6771	17.3	9.6	12.5
JX1/23 x JX1/34	3	16	16	0	0	0	0	0	0	0	0	0	0	0	0	0	0	0	0	0	0	0	0
JX1/24 x JX1/45	3	17	11	6	0.352941	35.2941	3	0.5	50	23.4	124.301	15.9	14.5	4.09836	8.5	7.3	66.2787	47.24	0.712748	71.2748	15.6	10.2	11.6
JX1/24 x JX1/6	3	15	6	9	0.6	60	0	0	0	35.1	186.451	13.4	13.6	6.14754	7.4	7	99.418	66.27	0.666579	66.6579	14.7	8.2	19.4
JX1/25 x JX1/99	3	10	7	3	0.3	30	0	0	0	11.7	62.1504	17.5	17.9	2.04918	5.3	4.6	33.1393	22.34	0.674123	67.4123	13.8	9.1	13.4
JX1/27 x JX1/31	3	16	6	10	0.625	62.5	0	0	0	39	207.168	16.5	15.8	6.8306	3.4	3.3	110.464	76.28	0.690539	69.0539	16.9	11.5	18.4
JX1/27 x JX1/89	3	15	6	9	0.6	60	0	0	0	35.1	186.451	14.3	17.6	6.14754	4.9	4.6	99.418	63.0799	0.634492	63.4492	14.2	13.4	13.2
JX1/30 x JX1/7	3	13	6	7	0.538462	53.8462	0	0	0	27.3	145.018	16.5	13.5	4.78142	6.1	5.6	77.3251	51.26	0.662915	66.2915	17.3	13.7	16.7
JX1/30 x JX1/45	3	17	7	10	0.588235	58.8235	6	0.6	60	39	207.168	18.4	19.8	6.8306	5.4	5.2	110.464	72.53	0.656591	65.6591	15.4	11.6	13.2
JX1/30 x JX1/51	3	13	13	0	0	0	0	0	0	0	0	0	0	0	0	0	0	0	0	0	0	0	0
JX1/31 x JX1/23	3	12	4	8	0.666667	66.6667	0	0	0	31.2	165.734	14.6	17.8	5.46448	7.1	6.8	88.3716	61.32	0.693888	69.3888	19.4	9.7	11.6
JX1/31 x JX1/27	3	16	6	10	0.625	62.5	2	0.2	20	39	207.168	13.2	11.3	6.8306	4.2	3.6	110.464	71.58	0.647991	64.7991	13.5	5.6	15.4
JX1/31 x JX1/28	3	14	3	11	0.785714	78.5714	0	0	0	42.9	227.885	19.4	16.9	7.51366	5.9	4.6	121.511	75.62	0.622331	62.2331	17.6	8.1	12.3
JX1/34 x JX1/23	3	12	10	2	0.166667	16.6667	0	0	0	7.8	41.4336	16.7	12.4	1.36612	6.5	6.2	22.0929	16.28	0.736888	73.6888	18.2	6.7	14.8
JX1/34 x JX1/48	3	13	5	8	0.615385	61.5385	0	0	0	31.2	165.734	13.8	18.9	5.46448	8.1	7.2	88.3716	58.41	0.660959	66.0959	16.3	12.8	12.3
JX1/35 x JX1/23	3	14	3	11	0.785714	78.5714	0	0	0	42.9	227.885	15.6	13.5	7.51366	4.2	3.1	121.511	91.35	0.751784	75.1784	11.4	5.2	14.6
JX1/45 x JX1/6	3	11	1	10	0.909091	90.9091	0	0	0	39	207.168	15.9	14.6	6.8306	6.3	5.4	110.464	72.14	0.653061	65.3061	12.5	9.1	12.9
JX1/50 x JX1/22	3	15	12	3	0.2	20	0	0	0	11.7	62.1504	17.3	17.1	2.04918	7.5	5.9	33.1393	22.39	0.675632	67.5632	10.8	13.4	15.2
JX1/51 x JX1/20	3	16	4	12	0.75	75	0	0	0	46.8	248.602	12.5	16.3	8.19672	8.6	6.4	132.557	85.14	0.642288	64.2288	16.7	7.5	13.8
JX1/51/JX1/23	3	13	1	12	0.923077	92.3077	0	0	0	46.8	248.602	14.2	11.5	8.19672	5.9	4.8	132.557	83.34	0.628709	62.8709	11.2	16.4	13.4
JX1/51 x JX1/25	3	18	9	9	0.5	50	0	0	0	35.1	186.451	16.8	13.5	6.14754	4.5	3.6	99.418	66.13	0.665171	66.5171	18.6	13.2	12.6
JX1/51 xJX1/31	3	14	6	8	0.571429	57.1429	4	0.5	50	31.2	165.734	17.2	17.4	5.46448	9.8	8.4	88.3716	57.77	0.653717	65.3717	17.4	4.2	14.2
JX1/51 x JX1/34	3	16	11	5	0.3125	31.25	0	0	0	19.5	103.584	19.6	19.3	3.4153	6.5	5.2	55.2322	38.05	0.688909	68.8909	13.2	11.9	15.3
JX1/51 x JX1/36	3	12	4	8	0.666667	66.6667	0	0	0	31.2	165.734	14.2	20.8	5.46448	7.3	6.5	88.3716	57.46	0.650209	65.0209	16.9	14.7	9.8
JX1/51 x JX1/42	3	13	4	9	0.692308	69.2308	0	0	0	35.1	186.451	15.3	15.2	6.14754	6.4	4.9	99.418	64.38	0.647569	64.7569	15.8	9.8	7.6
JX1/51 x JX1/ATTA 2	3	14	4	10	0.714286	71.4286	0	0	0	39	207.168	11.8	16.3	6.8306	5.2	4.3	110.464	72.36	0.655052	65.5052	12.4	12.4	13.4
JX1/6 x JX1/113	3	16	5	11	0.6875	68.75	0	0	0	42.9	227.885	13.4	17.4	7.51366	9.1	7.6	121.511	79.21	0.651876	65.1876	16.3	14.8	15.3
JX1/6 x JX1/27	3	12	12	0	0	0	0	0	0	0	0	0	0	0	0	0	0	0	0	0	0	0	0
JX1/6 x JX1/54	3	13	5	8	0.615385	61.5385	0	0	0	31.2	165.734	9.3	9.1	5.46448	6.8	5.6	88.3716	56.071	0.634492	63.4492	17.5	5.7	16.5
JX1/6 x JX1/7	3	17	7	10	0.588235	58.8235	0	0	0	39	207.168	18.5	15.4	6.8306	7.9	6.3	110.464	71.35	0.645909	64.5909	12.9	10.6	12.5
JX1/62 x JX1/27	3	14	7	7	0.5	50	0	0	0	27.3	145.018	10.1	9.6	4.78142	8.9	7.4	77.3251	51.25	0.662786	66.2786	17.3	13.7	18.4
JX1/62 x JX1/54	3	12	4	8	0.666667	66.6667	0	0	0	54.6	290.035	14.6	8.6	9.56284	11.2	9.7	154.65	100.38	0.649077	64.9077	13.5	6.4	13.2
JX1/62 x JX1/6	3	16	7	9	0.5625	56.25	0	0	0	35.1	186.451	13.4	13.04	6.14754	7.3	6.1	99.418	65.28	0.656621	65.6621	18.6	9.1	11.6
JX1/62 x JX1/7	3	18	7	11	0.611111	61.1111	0	0	0	42.9	227.885	20.62	14.8	7.51366	9.1	8.5	121.511	75.63	0.622413	62.2413	12.5	12.8	14.5
JX1/62 x JX1/51	3	12	12	0	0	0	0	0	0	0	0	0	0	0	0	0	0	0	0	0	0	0	0
JX1/63 xJX1/112	3	20	11	9	0.45	45	0	0	0	35.1	186.451	18.5	16.9	6.14754	8.1	7.3	99.418	61.38	0.617393	61.7393	19.8	14.5	12.3
JX1/63 x JX1/113	3	15	5	10	0.666667	66.6667	0	0	0	39	207.168	16.3	15.4	6.8306	6.2	5.4	110.464	75.46	0.683116	68.3116	15.4	12.6	19.4
JX1/63 x JX1/23	3	16	4	12	0.75	75	0	0	0	46.8	248.602	14.7	12.5	8.19672	9.5	9.2	132.557	86.24	0.650586	65.0586	13.5	11.3	13.6
JX1/63 x JX1/6	3	13	10	3	0.230769	23.0769	1	0.333333	33.3333	11.7	62.1504	10.2	9.3	2.04918	3.6	3.2	33.1393	22.39	0.675632	67.5632	16.4	9.4	14.2
JX1/66 x JX1/34	3	14	3	11	0.785714	78.5714	0	0	0	42.9	227.885	15.8	13.5	7.51366	5.4	4.1	121.511	77.0977	0.634492	63.4492	19.7	8.3	9.4
JX1/66 x JX1/23	3	17	7	10	0.588235	58.8235	0	0	0	39	207.168	14.6	10.3	6.8306	6.1	5.9	110.464	68.21	0.617484	61.7484	13.5	13.7	5.1
JX1/73 x JX1/23	3	12	2	10	0.833333	83.3333	0	0	0	39	207.168	12.5	11.31	6.8306	8.5	7.4	110.464	64.29	0.581997	58.1997	18.5	13.2	7.6
JX1/73 x JX1/31	3	16	8	8	0.5	50	0	0	0	31.2	165.734	19.1	15.91	5.46448	9.4	8.1	88.3716	59.34	0.671483	67.1483	14.3	5.6	13.5
JX1/73 x JX1/36	3	14	14	0	0	0	0	0	0	0	0	0	0	0	0	0	0	0	0	0	0	0	0
JX1/73 x JX1/6	3	12	0	12	1	100	0	0	0	46.8	248.602	14.3	11.4	8.19672	5.2	4.3	132.557	86.91	0.655641	65.5641	17.4	9.7	16.4
JX1/73 x JX1/63	3	14	5	9	0.642857	64.2857	0	0	0	35.1	186.451	17.6	12.9	6.14754	8.1	7.5	99.418	65.12	0.655012	65.5012	15.3	11.5	14.2
JX1/74 x JX1/108	3	13	12	1	0.0769231	7.69231	0	0	0	3.9	20.7168	14.5	12.5	0.68306	6.9	5.2	11.0464	6.34	0.57394	57.394	13.6	13.4	8.4
JX1/8 x JX1/112	3	14	5	9	0.642857	64.2857	0	0	0	35.1	186.451	12.5	10.8	6.14754	7.4	6.2	99.418	63.0799	0.634492	63.4492	19.8	12.9	6.2
JX1/8 x JX1/113	3	16	8	8	0.5	50	0	0	0	31.2	165.734	19.6	17.5	5.46448	8.3	7.6	88.3716	62.31	0.705091	70.5091	14.2	7.5	17.6
JX1/8 x JX1/118	3	17	7	10	0.588235	58.8235	3	0.3	30	39	207.168	15.3	13.2	6.8306	6.4	4.5	110.464	69.21	0.626536	62.6536	15.8	8.3	11
JX1/8 x JX1/119	3	13	2	11	0.846154	84.6154	0	0	0	42.9	227.885	12.4	11.4	7.51366	7.3	6.6	121.511	84.32	0.693929	69.3929	13.2	13.9	2
JX1/8 x JX1/113	3	14	14	0	0	0	0	0	0	0	0	0	0	0	0	0	0	0	0	0	0	0	0
JX1/8 x JX1/118	3	16	7	9	0.5625	56.25	0	0	0	35.1	186.451	17.6	15.3	6.14754	9.1	6.8	99.418	64.38	0.647569	64.7569	17.4	11.61	15.3
JX1/8 x JX1/119	3	12	1	11	0.916667	91.6667	0	0	0	42.9	227.885	14.9	12.9	7.51366	5.8	4.1	121.511	82.34	0.677635	67.7635	12.6	15.4	13.2
JX1/8 x JX1/23	3	14	6	8	0.571429	57.1429	0	0	0	31.2	165.734	13.6	10.3	5.46448	7.3	6.2	88.3716	68.32	0.773099	77.3099	19.8	13.2	14.7
JX1/83 x JX1/33	3	15	5	10	0.666667	66.6667	0	0	0	39	207.168	17.2	14.8	6.8306	6.1	5.5	110.464	72.35	0.654962	65.4962	15.4	14.91	15.2
JX1/87 x JX1/118	3	16	16	0	0	0	0	0	0	0	0	0	0	0	0	0	0	0	0	0	0	0	0
JX1/87 x JX1/6	3	14	6	8	0.571429	57.1429	0	0	0	31.2	165.734	12.6	11.7	5.46448	8.3	7.4	88.3716	61.44	0.695246	69.5246	16.5	13.2	11.1
JX1/89 x JX1/63	3	13	9	4	0.307692	30.7692	2	0.5	50	15.6	82.8672	14.9	12.3	2.73224	9.1	8.1	44.1858	27.36	0.619204	61.9204	18.4	14.5	12.5
JX1/90 x JX1/51	3	14	4	10	0.714286	71.4286	0	0	0	39	207.168	13.2	12.7	6.8306	8.4	7.2	110.464	72.51	0.65641	65.641	12.4	12.3	13.9
JX1/98 x JX1/51	3	17	11	6	0.352941	35.2941	0	0	0	23.4	124.301	11.84	10.9	4.09836	6.2	4.4	66.2787	43.26	0.652698	65.2698	13.4	12.1	18.4
JX1/J1 x JX1/23	3	15	1	14	0.933333	93.3333	0	0	0	54.6	290.035	13.2	10.2	9.56284	8.8	5.9	154.65	101.25	0.654703	65.4703	17.5	13.8	12.4
JX1/J1 x JX1/ 59	3	16	7	9	0.5625	56.25	0	0	0	35.1	186.451	17.6	15.3	6.14754	9.4	7.6	99.418	66.54	0.669295	66.9295	16.2	16.9	16.3
JX1/J1 x JX1/66	3	18	18	0	0	0	0	0	0	0	0	0	0	0	0	0	0	0	0	0	0	0	0
JX1/J1 x JX1/ 90	3	13	9	4	0.307692	30.7692	1	0.25	25	15.6	82.8672	14.2	11.6	2.73224	8.6	5.2	44.1858	32.16	0.727836	72.7836	13.9	15.2	14.2
JX1/J1 x JX1/51	3	14	2	12	0.857143	85.7143	0	0	0	46.8	248.602	16.3	12.3	8.19672	9.1	6.7	132.557	89.12	0.672313	67.2313	18.5	14.3	15.8
JX1/JX1 x JX1/20	3	16	5	11	0.6875	68.75	0	0	0	42.9	227.885	17.4	12.9	7.51366	7.4	6.1	121.511	65.84	0.541844	54.1844	16.7	17.6	13.2
JX1/5 x JX1/9	3	15	7	8	0.533333	53.3333	3	0.375	37.5	31.2	165.734	20.2	17.4	5.46448	6.2	4.9	88.3716	52.387	0.5928	59.281	16.7	13.4	17.4
JX1/10 x JX1/10	3	16	14	2	0.125	12.5	0	0	0	7.8	41.4336	21.32	12.34	1.36612	4.51	4.26	22.0929	18.46	0.835563	83.5563	8.5	7.1	11.7
JX1/108 xJX1/108	3	12	5	7	0.583333	58.3333	0	0	0	27.3	145.018	14.28	7.25	4.78142	5.32	4.41	77.3251	51.36	0.664208	66.4208	16.3	6.3	10.2
JX1/11 x JX1/11	3	14	14	0	0	0	0	0	0	0	0	0	0	0	0	0	0	0	0	0	0	0	0
JX1/118 x JX1/118	3	13	8	5	0.384615	38.4615	0	0	0	19.5	103.584	15.62	13.55	3.4153	6.35	5.61	55.2322	33.25	0.602003	60.2003	17.4	9.5	15.6
JX1/119 x JX1/ 119	3	17	14	3	0.176471	17.6471	1	0.333333	33.3333	11.7	62.1504	19.32	14.21	2.04918	4.28	4.02	33.1393	28.21	0.851254	85.1254	14.5	8.4	13.5
JX1/122 x JX1/122	3	16	16	0	0	0	0	0	0	0	0	0	0	0	0	0	0	0	0	0	0	0	0
JX1/199 x JX1/199	3	15	13	2	0.133333	13.3333	2	1	100	7.8	41.4336	15.31	12.36	1.36612	5.32	5.12	22.0929	18.24	0.825605	82.5605	13.2	6.5	14.5
JX1/2 x JX1/2	3	15	8	7	0.466667	46.6667	0	0	0	27.3	145.018	14.31	10.84	4.78142	5.38	5.28	77.3251	56.24	0.727318	72.7318	11.8	7.2	13.6
JX1/20 x JX1/20	3	18	14	4	0.222222	22.2222	1	0.25	25	15.6	82.8672	14.92	8.31	2.73224	6.21	5.96	44.1858	25.34	0.573488	57.3488	13.6	6.2	15.9
JX1/21 x JX1/21	3	13	7	6	0.461538	46.1538	0	0	0	23.4	124.301	15.22	12.69	4.09836	4.26	4.17	66.2787	40.28	0.607737	60.7737	14.5	9.4	14.3
JX1/22 x JX1/22	3	14	11	3	0.214286	21.4286	0	0	0	11.7	62.1504	17.2	11.41	2.04918	3.55	3.14	33.1393	22.14	0.668088	66.8088	16.2	8.2	11.2
JX1/23 x JX1/23	3	17	17	0	0	0	0	0	0	0	0	0	0	0	0	0	0	0	0	0	0	0	0
JX1/24 x JX1/24	3	16	12	4	0.25	25	2	0.5	50	15.6	82.8672	14.32	10.28	2.73224	5.32	5.13	44.1858	32.17	0.728062	72.8062	11.41	10.2	15.6
JX1/27 x JX1/27	3	14	11	3	0.214286	21.4286	0	0	0	11.7	62.1504	17.42	11.36	2.04918	4.31	4.18	33.1393	19.37	0.584502	58.4502	13.5	7.5	14.7
JX1/30 x JX1/30	3	16	13	3	0.1875	18.75	2	0.666667	66.6667	11.7	62.1504	15.23	9.34	2.04918	6.91	5.91	33.1393	23.61	0.712446	71.2446	18.5	6.3	13.2
JX1/31 x JX1/31	3	14	4	10	0.714286	71.4286	0	0	0	39	207.168	18.11	14.25	6.8306	4.23	3.99	110.464	71.25	0.645004	64.5004	21.3	8.1	15.6
JX1/32 x JX1/32	3	12	11	1	0.0833333	8.33333	0	0	0	3.9	20.7168	16.35	15.36	4.2561	3.51	3.04	11.0464	8.34	0.754994	75.4994	17.4	6.4	18.9
JX1/33 x JX1/33	3	13	7	6	0.461538	46.1538	0	0	0	23.4	124.301	14.21	12.34	4.09836	4.28	3.09	66.2787	43.26	0.652698	65.2698	14.5	7.1	16.3
JX1/34 x JX1/34	3	16	12	4	0.25	25	0	0	0	15.6	82.8672	15.21	13.64	2.73224	6.34	5.38	44.1858	30.27	0.685062	68.5062	16.8	9.5	14.7
JX1/36 x JX1/36	3	17	14	3	0.176471	17.6471	1	0.333333	33.3333	11.7	62.1504	17.3	11.35	2.04918	4.99	4.28	33.1393	18.22	0.5498	54.98	18.5	8.4	12.6
JX1/4 x JX1/4	3	14	7	7	0.5	50	0	0	0	27.3	145.018	20.17	13.25	4.78142	5.28	4.62	77.3251	51.26	0.662915	66.2915	16.3	6.2	8.9
JX1/42 x JX1/42	3	16	10	6	0.375	37.5	0	0	0	23.4	124.301	15.62	10.48	4.09836	4.23	3.99	66.2787	43.28	0.653	65.3	14.5	8.4	10.4
JX1/45 x JX1/45	3	12	9	3	0.25	25	0	0	0	11.7	62.1504	14.71	11.21	2.04918	4.21	4.01	33.1393	22.34	0.674123	67.4123	12.6	10	17.4
JX1/49 x JX1/49	3	13	13	0	0	0	0	0	0	0	0	0	0	0	0	0	0	0	0	0	0	0	0
JX1/50 x JX1/50	3	14	11	3	0.214286	21.4286	0	0	0	11.7	62.1504	18.25	15.63	2.04918	3.21	3.18	33.1393	20.34	0.613772	61.3772	14.7	10.3	12.9
JX1/51 x JX1/51	3	12	12	0	0	0	0	0	0	0	0	0	0	0	0	0	0	0	0	0	0	0	17.4
JX1/58 x JX1/58	3	13	9	4	0.307692	30.7692	2	0.5	50	15.6	82.8672	15.36	12.34	2.73224	4.59	4.32	44.1858	31.52	0.713351	71.3351	17.3	10.6	15.3
JX1/6 x JX1/6	3	11	9	2	0.181818	18.1818	0	0	0	7.8	41.4336	15.23	9.32	1.36612	6.34	5.91	22.0929	13.27	0.600646	60.0646	19.2	5.2	11.6
JX1/61 x JX1/61	3	17	12	5	0.294118	29.4118	0	0	0	19.5	103.584	14.71	11.21	3.4153	5.28	4.85	55.2322	36.27	0.656682	65.6682	15.2	9.1	9.2
JX1/62 x JX1/62	3	14	11	3	0.214286	21.4286	1	0.333333	33.3333	11.7	62.1504	16.38	10.25	2.04918	4.32	4.12	33.1393	29.37	0.886258	88.6258	12.3	8.3	14.2
JX1/63 x JX1/63	3	12	8	4	0.333333	33.3333	0	0	0	15.6	82.8672	14.91	10.33	2.73224	4.16	4.08	44.1858	32.14	0.727383	72.7383	10.7	6.4	16.8
JX1/66 x JX1/66	3	13	10	3	0.230769	23.0769	0	0	0	11.7	62.1504	16.23	12.15	2.04918	4.23	3.96	33.1393	21.0266	0.634492	63.4492	9.6	9.7	17.1
JX1/7 x JX1/7	3	11	7	4	0.363636	36.3636	0	0	0	15.6	82.8672	14.52	8.21	2.73224	5.16	4.68	44.1858	29.31	0.663335	66.3335	15.4	10.2	15.2
JX1/73 x JX1/73	3	14	12	2	0.142857	14.2857	0	0	0	7.8	41.4336	18.22	7.32	1.36612	4.28	3.59	22.0929	11.27	0.510119	51.0119	8.31	8.6	16.2
JX1/77 x JX1/77	3	16	11	5	0.3125	31.25	2	0.4	40	19.5	103.584	19.36	9.35	3.4153	3.42	3.25	55.2322	36.19	0.655233	65.5233	14.2	7.2	17.4
JX1/8 x JX1/8	3	13	9	4	0.307692	30.7692	0	0	0	15.6	82.8672	17.28	10.22	2.73224	5.32	4.26	44.1858	35.18	0.796184	79.6184	13.2	6.8	16.2
JX1/80 x JX1/80	3	14	12	2	0.142857	14.2857	0	0	0	7.8	41.4336	14.51	8.31	1.36612	5.64	5.14	22.0929	16.54	0.748657	74.8657	21.5	7.4	15.6
JX1/81 x JX1/81	3	15	11	4	0.266667	26.6667	0	0	0	15.6	82.8672	15.63	11.69	2.73224	4.12	4.09	44.1858	30.53	0.690946	69.0946	16.9	11.4	12.4
JX1/82 x JX1/82	3	12	7	5	0.416667	41.6667	0	0	0	19.5	103.584	17.86	12.34	3.4153	3.64	3.24	55.2322	39.21	0.709911	70.9911	12.2	11.9	18.2
JX1/85 x JX1/85	3	13	10	3	0.230769	23.0769	1	0.333333	33.3333	11.7	62.1504	14.59	6.31	2.04918	4.28	4.16	33.1393	20.27	0.61166	61.166	15.8	5.5	17.9
JX1/86 x JX1/86	3	16	13	3	0.1875	18.75	0	0	0	11.7	62.1504	18.32	7.58	2.04918	4.32	4.25	33.1393	24.54	0.74051	74.051	17.3	7.3	14.7
JX1/90 x JX1/90	3	12	10	2	0.166667	16.6667	1	0.5	50	7.8	41.4336	16.42	8.52	1.36612	5.33	5.02	22.0929	18.83	0.85231	85.231	16.45	8.1	12.3

## Sheet: GX1 raw data
Cross	Pollinator	Number pollinated	Number dropped	Number set	Pod set	%pod set	Pseudo set		%Pseudo set	No. of pods	Pod weight (g)	Pod length (cm)	Pod width (cm)	Number of nuts per pod	Nut length (cm)	Nut width (cm)	Unpeeled nut weight (g)	Peeled nut weight (g)	outturn	%Outturn	Brix	Potential alcohol	Nut firmness (lb)
GX1/36 x GX1/36	1	16	11	5	0.3125	31.25	0	0	0	17	189.621	20.39	9.31	6.32071	4.42	3.91	56.2543	43.5421	0.774022	77.4022	14.2	10.5	11.5
GX1/71 x GX1/71	1	17	15	2	0.117647	11.7647	2	0.117647	11.7647	6.8	75.8486	19.42	12.04	2.52829	5.37	5.21	22.5017	20.1452	0.895273	89.5273	5.3	8.8	17.3
GX1/64 x GX1/64	1	15	10	5	0.333333	33.3333	1	0.0666667	6.66667	17	189.621	17.36	10.33	6.32071	6.28	4.63	56.2543	41.2561	0.733385	73.3385	12.9	5.6	16.4
GX1/86 x GX1/86	1	14	11	3	0.214286	21.4286	0	0	0	10.2	113.773	15.26	8.14	3.79243	5.21	4.28	33.7526	30.2145	0.895175	89.5175	11.6	4.9	14.5
GX1/37 x GX1/37	1	16	9	7	0.4375	43.75	1	0.0625	6.25	23.8	265.47	18.32	12.31	8.849	6.23	6.04	78.7561	55.3214	0.70244	70.244	10.4	7.2	12.9
GX1/82 x GX1/82	1	19	13	6	0.315789	31.5789	0	0	0	20.4	227.546	14.96	10.24	7.58486	4.21	3.25	67.5052	50.1245	0.742528	74.2528	9.7	11.2	14.2
GX1/7 x GX1/7	1	15	11	4	0.266667	26.6667	0	0	0	13.6	151.697	19.28	9.21	5.05657	3.56	3.19	45.0035	41.2654	0.916938	91.6938	8.6	5.7	18.6
GX1/75 x GX1/75	1	16	12	4	0.25	25	0	0	0	13.6	151.697	16.27	8.31	5.05657	4.57	4.37	45.0035	38.1478	0.847663	84.7663	15.4	6.9	16.5
GX1/60x GX1/60	1	17	10	7	0.411765	41.1765	2	0.117647	11.7647	23.8	265.47	14.26	9.14	8.849	3.61	3.24	78.7561	62.8632	0.798201	79.8201	12.9	5.4	14.7
GX1/16 x GX1/16	1	16	8	8	0.5	50	0	0	0	27.2	303.394	16.34	7.36	10.1131	4.29	3.93	90.007	69.2546	0.769436	76.9436	9.3	8.6	11.2
GX1/27 x GX1/27	1	14	7	7	0.5	50	1	0.0714286	7.14286	23.8	265.47	15.41	11.22	8.849	3.67	3.41	78.7561	58.2451	0.739563	73.9563	18.4	4.7	13.4
GX1/83 x GX1/83	1	15	11	4	0.266667	26.6667	0	0	0	13.6	151.697	16.91	10.42	5.05657	4.25	3.98	45.0035	30.1234	0.669357	66.9357	6.3	5.2	10.5
GX1/4 x GX1/4	1	16	10	6	0.375	37.5	0	0	0	20.4	227.546	14.27	8.61	7.58486	3.29	2.87	67.5052	51.4214	0.76174	76.174	11.7	4.9	14.2
GX1/38 x GX1/38	1	14	12	2	0.142857	14.2857	2	0.142857	14.2857	6.8	75.8486	16.33	9.24	2.52829	5.21	5.03	22.5017	16.1286	0.716771	71.6771	16.4	8.4	16.5
GX1/72 x GX1/72	1	16	15	1	0.0625	6.25	1	0.0625	6.25	3.4	37.9243	18.82	11.39	1.26414	5.29	4.83	11.2509	9.3546	0.831456	83.1456	13.9	7.6	12.7
GX1/3 x GX1/3	1	17	16	1	0.0588235	5.88235	2	0.117647	11.7647	3.4	37.9243	20.19	12.48	1.26414	3.24	3.14	11.2509	8.3621	0.74324	74.324	7.2	6.3	13.8
GX1/35 x GX1/35	1	15	13	2	0.133333	13.3333	1	0.0666667	6.66667	6.8	75.8486	13.64	12.34	2.52829	6.25	5.67	22.5017	17.2154	0.76507	76.507	20.9	5.6	10.6
GX1/53 x GX1/53	1	20	18	2	0.1	10	2	0.1	10	6.8	75.8486	15.61	6.21	2.52829	4.25	4.12	22.5017	16.2563	0.722446	72.2446	5.6	3.9	11.2
GX1/1 x GX1/1	1	17	10	7	0.411765	41.1765	1	0.0588235	5.88235	23.8	265.47	13.42	7.34	8.849	4.21	3.95	78.7561	52.3146	0.664261	66.4261	7.5	4.5	14.3
GX1/87 x GX1/87	1	15	7	8	0.533333	53.3333	0	0	0	27.2	303.394	14.12	8.69	10.1131	5.61	4.25	90.007	68.2451	0.75822	75.822	6.5	5.6	18.6
GX1/2 x GX1/2	1	18	17	1	0.0555556	5.55556	0	0	0	3.4	37.9243	15.41	12.44	1.26414	3.51	3.24	11.2509	8.3265	0.740076	74.0076	8.2	6.7	17.3
GX1/21 x GX1/21	1	13	9	4	0.307692	30.7692	2	0.153846	15.3846	13.6	151.697	16.92	16.24	5.05657	4.51	3.28	45.0035	29.5421	0.65644	65.644	9.4	8.2	12.4
GX1/50 x GX1/50	1	16	9	7	0.4375	43.75	1	0.0625	6.25	23.8	265.47	13.42	8.31	8.849	3.62	2.94	78.7561	58.2163	0.739197	73.9197	14.3	6.7	12.6
GX1/24 x GX1/24	1	14	11	3	0.214286	21.4286	2	0.142857	14.2857	10.2	113.773	15.62	12.88	3.79243	4.52	3.99	33.7526	29.2641	0.867017	86.7017	12.7	10.3	17.1
GX1/25 x GX1/25	1	17	17	0	0	0	0	0	0	0	0	0	0	0	0	0	0	0	0	0	0	0	0
GX1/30 x GX1/30	1	19	9	10	0.526316	52.6316	1	0.0526316	5.26316	34	379.243	16.42	8.63	8.12451	3.25	3.06	72.3082	60.324	0.834263	83.4263	9.3	8.3	9.1
GX1/29 x GX1/29	1	15	11	4	0.266667	26.6667	0	0	0	13.6	151.697	13.41	11.42	5.05657	4.11	3.86	45.0035	41.2546	0.916698	91.6698	5.7	6.4	10.2
GX1/36 x GX1/36	2	18	12	6	0.333333	33.3333	2	0.166667	16.6667	11.3792	116.41	16.29	11.29	10.5827	5.44	4.18	116.41	94.324	0.810277	81.0277	17.3	4.6	18.3
GX1/71 x GX1/71	2	17	15	2	0.117647	11.7647	0	0	0	3.79308	38.8032	17.42	13.24	3.52756	6.29	5.34	38.8032	25.143	0.647962	64.7962	6.4	3.9	13.4
GX1/64 x GX1/74	2	15	11	4	0.266667	26.6667	0	0	0	7.58616	77.6064	15.22	11.21	7.05513	5.89	4.29	77.6064	51.3412	0.661559	66.1559	8.6	8.9	15.2
GX1/86 x GX1/86	2	14	12	2	0.142857	14.2857	1	0.0666667	6.66667	3.79308	38.8032	16.82	8.63	3.52756	6.14	5.34	38.8032	24.362	0.627835	62.7835	11.3	9.4	14.3
GX1/37 x GX1/37	2	18	10	8	0.444444	44.4444	2	0.142857	14.2857	15.1723	155.213	15.42	7.41	14.1103	5.39	4.32	155.213	100	0.644277	64.4277	13.7	10.2	12.3
GX1/82 x GX1/82	2	17	12	5	0.294118	29.4118	3	0.166667	16.6667	9.4827	97.008	20.11	9.21	8.81891	4.21	3.94	97.008	75.3256	0.776488	77.6488	16.9	7.3	18.7
GX1/7 x GX1/7	2	15	10	5	0.333333	33.3333	1	0.0588235	5.88235	9.4827	97.008	15.32	12.41	8.81891	5.31	4.12	97.008	75.3698	0.776944	77.6944	17.2	4.6	12.6
GX1/75 x GX1/75	2	18	12	6	0.333333	33.3333	2	0.133333	13.3333	11.3792	116.41	14.36	11.26	10.5827	4.61	3.68	116.41	89.3548	0.767589	76.7589	9.3	8.1	14.2
GX1/60x GX1/60	2	14	10	4	0.285714	28.5714	0	0	0	7.58616	77.6064	17.59	7.55	7.05513	3.64	3.35	77.6064	60.3254	0.777325	77.7325	14.7	9.6	11.2
GX1/16 x GX1/16	2	17	8	9	0.529412	52.9412	0	0	0	17.0689	174.614	20.34	14.89	15.874	5.32	4.62	174.614	92.345	0.528851	52.8851	7.3	5.3	10.5
GX1/27 x GX1/27	2	16	7	9	0.5625	56.25	2	0.117647	11.7647	17.0689	174.614	17.25	11.32	15.874	4.25	3.84	174.614	86.754	0.496832	49.6832	11.8	6.1	13.7
GX1/83 x GX1/83	2	17	11	6	0.352941	35.2941	4	0.25	25	11.3792	116.41	19.31	8.63	10.5827	3.61	3.4	116.41	91.3478	0.78471	78.471	9.3	9.4	12.9
GX1/4 x GX1/4	2	17	10	7	0.411765	41.1765	3	0.176471	17.6471	13.2758	135.811	16.52	9.62	12.3465	4.28	3.91	135.811	78.3645	0.57701	57.701	12.8	5.6	19.6
GX1/38 x GX1/38	2	15	13	2	0.133333	13.3333	2	0.117647	11.7647	3.79308	38.8032	14.61	6.34	3.52756	3.62	3.21	38.8032	25.3624	0.653616	65.3616	19.7	6.4	14.2
GX1/72 x GX1/72	2	15	15	0	0	0	0	0	0	0	0	0	0	0	0	0	0	0	0	0	0	0	0
GX1/3 x GX1/3	2	17	16	1	0.0588235	5.88235	3	0.2	20	1.89654	19.4016	21.45	8.23	1.76378	4.23	3.25	19.4016	12.3154	0.634762	63.4762	15.4	9.1	14.5
GX1/35 x GX1/35	2	16	13	3	0.1875	18.75	0	0	0	5.68962	58.2048	16.28	11.21	5.29135	4.36	3.58	58.2048	30.2145	0.519107	51.9107	8.3	5.3	13.2
GX1/53 x GX1/53	2	19	17	2	0.105263	10.5263	2	0.125	12.5	3.79308	38.8032	17.11	15.39	3.52756	4.29	4.06	38.8032	22.5634	0.581483	58.1483	11.6	8.2	17.6
GX1/1 x GX1/1	2	17	10	7	0.411765	41.1765	1	0.0526316	5.26316	13.2758	135.811	15.31	12.44	12.3465	5.61	5.25	135.811	97.2574	0.716122	71.6122	18.3	6.7	12.5
GX1/87 x GX1/87	2	16	7	9	0.5625	56.25	2	0.117647	11.7647	17.0689	174.614	14.33	8.31	15.874	4.31	4.11	174.614	89.3654	0.511787	51.1787	12.4	7.2	14.3
GX1/2 x GX1/2	2	19	17	2	0.105263	10.5263	0	0	0	3.79308	38.8032	16.21	7.51	3.52756	5.91	5.01	38.8032	25.341	0.653065	65.3065	8.6	5.3	12.9
GX1/21 x GX1/21	2	14	9	5	0.357143	35.7143	1	0.0526316	5.26316	9.4827	97.008	18.22	9.34	8.81891	5.85	4.21	97.008	60.3415	0.622026	62.2026	7.4	6.4	13.4
GX1/50 x GX1/50	2	15	9	6	0.4	40	2	0.142857	14.2857	11.3792	116.41	14.31	11.24	10.5827	6.32	5.46	116.41	88.2456	0.758061	75.8061	10.6	5.6	18.6
GX1/24 x GX1/24	2	16	11	5	0.3125	31.25	3	0.2	20	9.4827	97.008	16.31	12.74	8.81891	4.52	4.21	97.008	75.6932	0.780278	78.0278	19.1	6.4	19.4
GX1/25 x GX1/25	2	16	16	0	0	0	1	0	0	0	0	0	0	0	0	0	0	0	0	0	0	0	0
GX1/30 x GX1/30	2	18	9	9	0.5	50	0	0	0	17.0689	174.614	20.53	15.32	15.874	5.31	4.62	174.614	76.324	0.4371	43.71	16.3	8.2	11.4
GX1/29 x GX1/29	2	13	10	3	0.230769	23.0769	0	0	0	5.68962	58.2048	15.81	9.64	5.29135	4.05	3.91	58.2048	32.1546	0.552439	55.2439	14.9	6.4	9.9
GX1/36 x GX1/36	3	15	10	5	0.333333	33.3333	2	0.133333	13.3333	13	128.7	16.32	12.34	8.58	5.21	4.71	85.8	74.263	0.865536	86.5536	19.4	6.9	14.5
GX1/71 x GX1/71	3	16	14	2	0.125	12.5	0	0	0	5.2	51.48	21.21	8.67	3.432	4.37	4.36	34.32	25.67	0.74796	74.796	13.6	11.4	16.4
GX1/64 x GX1/74	3	14	9	5	0.357143	35.7143	2	0.142857	14.2857	13	128.7	15.32	9.22	8.58	5.16	4.58	85.8	70.33	0.819697	81.9697	14.7	8.7	12.4
GX1/86 x GX1/86	3	15	10	5	0.333333	33.3333	0	0	0	13	128.7	18.21	7.34	8.58	6.25	5.13	85.8	68.34	0.796503	79.6503	18.2	9.1	19.2
GX1/37 x GX1/37	3	17	8	9	0.529412	52.9412	0	0	0	23.4	231.66	15.22	9.21	15.444	5.24	4.57	154.44	91.26	0.590909	59.0909	20.5	6.7	13.4
GX1/82 x GX1/82	3	16	13	3	0.1875	18.75	5	0.3125	31.25	7.8	77.22	16.25	11.23	5.148	4.26	4.18	51.48	36.214	0.703458	70.3458	17.5	4.5	12.6
GX1/7 x GX1/7	3	14	10	4	0.285714	28.5714	3	0.214286	21.4286	10.4	102.96	14.99	12.47	6.864	5.32	5.06	68.64	51.247	0.746605	74.6605	16.2	6.3	14.7
GX1/75 x GX1/75	3	15	11	4	0.266667	26.6667	4	0.266667	26.6667	10.4	102.96	17.25	8.82	6.864	3.81	3.72	68.64	50.364	0.733741	73.3741	14.2	8.1	11.3
GX1/60x GX1/60	3	16	10	6	0.375	37.5	0	0	0	15.6	154.44	15.33	13.26	10.296	6.33	5.64	102.96	92.341	0.896863	89.6863	6.9	9.4	16.9
GX1/16 x GX1/16	3	14	8	6	0.428571	42.8571	0	0	0	15.6	154.44	20.13	14.21	10.296	5.21	4.32	102.96	82.66	0.802836	80.2836	12.9	5.8	14.5
GX1/27 x GX1/27	3	15	8	7	0.466667	46.6667	4	0.266667	26.6667	18.2	180.18	21.36	16.34	12.012	4.82	4.28	120.12	94.152	0.783816	78.3816	8.13	6.2	12.8
GX1/83 x GX1/83	3	16	11	5	0.3125	31.25	2	0.125	12.5	13	128.7	20.11	11.24	8.58	4.12	3.92	85.8	54.624	0.636643	63.6643	17.4	8.4	17.6
GX1/4 x GX1/4	3	17	10	7	0.411765	41.1765	1	0.0588235	5.88235	18.2	180.18	14.36	10.35	12.012	5.67	4.67	120.12	88.641	0.737937	73.7937	15.2	9.3	10.3
GX1/38 x GX1/38	3	13	12	1	0.0769231	7.69231	0	0	0	2.6	25.74	17.81	6.74	1.716	4.58	3.89	17.16	12.341	0.719172	71.9172	7.6	6.8	15.4
GX1/72 x GX1/72	3	16	15	1	0.0625	6.25	0	0	0	2.6	25.74	16.19	13.22	1.716	6.37	5.43	17.16	14.22	0.828671	82.8671	20.7	7.5	19.1
GX1/3 x GX1/3	3	17	16	1	0.0588235	5.88235	4	0.235294	23.5294	2.6	25.74	19.22	12.51	1.716	5.23	5.11	17.16	12.33	0.718531	71.8531	11.9	9.1	12.4
GX1/35 x GX1/35	3	15	13	2	0.133333	13.3333	2	0.133333	13.3333	5.2	51.48	14.62	10.36	3.432	4.28	3.67	34.32	24.115	0.702652	70.2652	6.8	10.4	19.3
GX1/53 x GX1/53	3	17	17	0	0	0	0	0	0	0	0	0	0	0	0	0	0	0	0	0	0	0	0
GX1/1 x GX1/1	3	13	10	3	0.230769	23.0769	4	0.307692	30.7692	7.8	77.22	15.58	12.59	5.148	4.23	3.89	51.48	35.612	0.691764	69.1764	19.4	8.2	12.7
GX1/87 x GX1/87	3	15	7	8	0.533333	53.3333	1	0.0666667	6.66667	20.8	205.92	16.73	15.81	13.728	3.86	3.52	137.28	66.315	0.483064	48.3064	12.7	9.1	15.3
GX1/2 x GX1/2	3	17	17	0	0	0	2	0.117647	11.7647	0	0	0	0	0	0	0	0	0	0	0	0	0	0
GX1/21 x GX1/21	3	14	9	5	0.357143	35.7143	0	0	0	13	128.7	16.91	12.51	8.58	4.33	3.41	85.8	71.351	0.831597	83.1597	6.3	7.3	14.8
GX1/50 x GX1/50	3	15	9	6	0.4	40	3	0.2	20	15.6	154.44	15.13	10.66	10.296	7.12	5.36	102.96	88.412	0.858702	85.8702	17.1	8.4	14.2
GX1/24 x GX1/24	3	15	11	4	0.266667	26.6667	4	0.266667	26.6667	10.4	102.96	18.45	9.31	6.864	4.29	4.05	68.64	42.812	0.623718	62.3718	8.6	6.9	13.7
GX1/25 x GX1/25	3	18	17	1	0.0555556	5.55556	1	0.0555556	5.55556	2.6	25.74	16.11	8.25	1.716	5.34	4.95	17.16	15.326	0.893124	89.3124	10.2	9.2	15.6
GX1/30 x GX1/30	3	20	10	10	0.5	50	2	0.1	10	26	257.4	14.29	7.36	17.16	4.26	4.16	171.6	101.245	0.590006	59.0006	8.4	8.4	18.2
GX1/29 x GX1/29	3	17	12	5	0.294118	29.4118	3	0.176471	17.6471	13	128.7	21.48	15.34	8.58	5.33	4.84	85.8	78.152	0.910862	91.0862	9.1	7.9	14.3

## Sheet: MX2 raw data
Crosses	Number of flowers pollinated	Pollinator	Pseudo set	Number dropped	Number set	Pod set	%Pod set	Pseudo set 1	%Pseudo set	No. of pods	Pod weight (g)	Pod length (cm)	Pod width (cm)	Number of nuts per pod	Nut length (cm)	Nut width (cm)	Unpeeled nut weight (g)	Peeled nut weight (g)	Outturn	%Outturn	Brix	Potential alcohol	Nut firmness (lb)
JB 36 x JB 36	19	1	0	10	9	0.473684	47.3684	0	0	31.5	315	12.95	7.13	5	3.21	3.14	56.178	45.32	0.806721	80.6721	7.3	6.3	15.1
JB 32 x JB 32	17	1	2	14	3	0.176471	17.6471	0.117647	11.7647	10.5	105	13.52	8.22	4	5.03	3.17	44.9424	38.14	0.848642	84.8642	6.4	7.8	13.8
JB 9 x JB 9	15	1	0	9	6	0.4	40	0	0	21	210	14.07	6.31	7	4.52	3.92	78.6492	62.47	0.794287	79.4287	11.2	9.5	13
JB 26 x JB 26	20	1	0	11	9	0.45	45	0	0	31.5	315	13.04	7.1	5	5.13	3.5	56.178	49.21	0.875966	87.5966	17.3	5.2	12.4
JB 10 x JB 10	16	1	3	10	6	0.375	37.5	0.1875	18.75	21	210	13.41	8.56	4	5.83	4.21	44.9424	31.254	0.695423	69.5423	18.9	7.3	12.5
JB 37 x JB 37	18	1	0	10	8	0.444444	44.4444	0	0	28	280	14.98	7.23	6	4.9	3.24	67.4136	55.37	0.821348	82.1348	13.1	4.6	12.4
JB 15 x JB 15	14	1	0	11	3	0.214286	21.4286	0	0	10.5	105	12.36	8.14	7	3.31	2.91	78.6492	66.13	0.840822	84.0822	10.2	6.7	16.2
JB 19 x JB 19	17	1	5	15	2	0.117647	11.7647	0.294118	29.4118	7	70	12.39	6.12	4	4.21	3.52	44.9424	38.241	0.850889	85.0889	19.1	7.2	15.8
JB 3 x JB 3	16	1	3	12	4	0.25	25	0.1875	18.75	14	140	13.04	8.13	6	4.42	4.01	67.4136	53.41	0.792273	79.2273	16.2	4.3	13.8
JB 1 x JB 1	18	1	0	8	10	0.555556	55.5556	0	0	35	350	11.38	9.14	7	4.54	3.44	78.6492	62.46	0.794159	79.4159	17.6	6.8	13.2
JB 40 x JB 40	15	1	0	10	5	0.333333	33.3333	0	0	17.5	175	12.91	6.13	5	5.51	4.29	56.178	41.28	0.734807	73.4807	12.7	7.5	14.2
JB 17 x JB 17	13	1	4	11	2	0.153846	15.3846	0.307692	30.7692	7	70	13.25	5.17	4	3.62	2.94	44.9424	33.59	0.747401	74.7401	13.4	6.6	15.3
JB34 x JB 34	19	1	0	12	7	0.368421	36.8421	0	0	24.5	245	11.24	8.36	6	4.23	4.11	67.4136	53.72	0.796872	79.6872	8.7	9.1	13.4
JB 35 x JB 35	17	1	0	13	4	0.235294	23.5294	0	0	14	140	11.42	7.15	7	5.92	4.32	78.6492	66.81	0.849468	84.9468	5.9	7.8	11.2
A22 x A22	18	1	1	12	6	0.333333	33.3333	0.0555556	5.55556	21	210	16.29	9.14	4	3.14	2.56	44.9424	34.06	0.757859	75.7859	11.1	7.5	13
A26 x A26	17	1	3	10	7	0.411765	41.1765	0.176471	17.6471	24.5	245	11.59	6.14	4	4.52	3.77	44.9424	37.13	0.826169	82.6169	13.7	6.2	14.6
A1 x A 1	20	1	0	9	11	0.55	55	0	0	38.5	385	10.22	7.24	5	4.37	4.08	56.178	33.46	0.595607	59.5607	10.6	7.9	12.4
A8 x A8	18	1	0	10	8	0.444444	44.4444	0	0	28	280	15.63	8.63	7	3.25	2.94	78.6492	52.18	0.663452	66.3452	12.4	8.6	12.8
A2 x A2	17	1	2	12	5	0.294118	29.4118	0.117647	11.7647	17.5	175	10.94	9.11	6	4.11	3.46	67.4136	47.24	0.700749	70.0749	7.8	5.9	13.4
A 10 x A 10	16	1	0	11	5	0.3125	31.25	0	0	17.5	175	13.34	5.24	7	3.61	2.83	78.6492	66.84	0.84985	84.985	10.4	8.1	11.7
A12 x A 12	17	1	2	10	7	0.411765	41.1765	0.117647	11.7647	24.5	245	14.18	7.69	5	4.31	3.99	56.178	38.49	0.685144	68.5144	9.2	6.9	13.4
Atta 1 x Atta 1	13	1	1	9	4	0.307692	30.7692	0.0769231	7.69231	14	140	10.68	8.14	4	3.62	2.85	44.9424	31.07	0.691329	69.1329	15.3	10.5	14.2
Atta 3 x Atta 3	16	1	2	15	1	0.0625	6.25	0.125	12.5	3.5	35	10.83	7.81	3	4.21	3.62	33.7068	23.41	0.694519	69.4519	14.9	8.3	14.1
P2-1B x P2-1B	15	1	4	11	4	0.266667	26.6667	0.266667	26.6667	14	140	7.99	8.86	8	3.69	2.36	89.8848	73.69	0.819827	81.9827	18.2	7.5	13.5
Club x Club	19	1	1	11	8	0.421053	42.1053	0.0526316	5.26316	28	280	21.25	9.25	7	4.22	3.41	78.6492	65.49	0.832685	83.2685	17.7	6.4	14.9
P2-1c x P2-1c	16	1	0	11	5	0.3125	31.25	0	0	17.5	175	9.9	8.14	5	3.53	2.56	56.178	40.94	0.728755	72.8755	12.4	6.7	15.7
W25 x W25	17	1	3	11	6	0.352941	35.2941	0.176471	17.6471	21	210	10.29	7.34	6	4.25	3.64	67.4136	51.66	0.766314	76.6314	10.7	4.8	14.3
JB 36 x JB 36	15	2	0	9	6	0.4	40	0	0	22.068	198.612	14.32	6.32	6	4.32	4.11	49.44	39.9725	0.808505	80.8505	6.9	6.2	12.6
JB 32 x JB 32	8	2	3	5	3	0.375	37.5	0.375	37.5	11.034	99.306	12.67	5.14	4	3.28	2.69	32.96	23.4925	0.712758	71.2758	6.1	7.4	13.7
JB 9 x JB 9	15	2	0	10	5	0.333333	33.3333	0	0	18.39	165.51	15.61	7.12	6	3.49	2.38	49.44	39.9725	0.808505	80.8505	10.9	9.2	13.4
JB 26 x JB 26	21	2	0	14	7	0.333333	33.3333	0	0	25.746	231.714	10.44	8.52	8	3.52	3.08	65.92	56.4525	0.856379	85.6379	16.34	5.3	13.2
JB 10 x JB 10	16	2	1	12	4	0.25	25	0.0625	6.25	14.712	132.408	16.51	5.61	7	4.13	4.11	57.68	48.2125	0.835862	83.5862	18.2	7.1	15.8
JB 37 x JB 37	14	2	0	7	7	0.5	50	0	0	25.746	231.714	14.22	6.91	4	4.16	3.62	32.96	23.4925	0.712758	71.2758	12.8	5.2	15
JB 15 x JB 15	16	2	0	13	3	0.1875	18.75	0	0	11.034	99.306	16.41	8.31	6	5.92	4.22	49.44	39.9725	0.808505	80.8505	9.7	6	13.2
JB 19 x JB 19	17	2	3	13	4	0.235294	23.5294	0.176471	17.6471	14.712	132.408	12.81	6.13	5	6.24	4.91	41.2	31.7325	0.770206	77.0206	18.8	7.6	17.1
JB 3 x JB 3	18	2	2	15	3	0.166667	16.6667	0.111111	11.1111	11.034	99.306	11.33	5.42	7	5.63	3.47	57.68	48.2125	0.835862	83.5862	15.9	4.5	15
JB 1 x JB 1	15	2	0	10	5	0.333333	33.3333	0	0	18.39	165.51	13.52	6.94	5	5.01	3.61	41.2	31.7325	0.770206	77.0206	12.7	7.2	13.6
JB 40 x JB 40	12	2	0	9	3	0.25	25	0	0	11.034	99.306	14.28	5.57	4	4.32	4.21	32.96	23.4925	0.712758	71.2758	11.9	7.9	11.9
JB 17 x JB 17	14	2	2	10	4	0.285714	28.5714	0.142857	14.2857	14.712	132.408	16.91	8.34	6	4.74	3.94	49.44	39.9725	0.808505	80.8505	12.5	6.8	12.7
JB34 x JB 34	19	2	0	11	8	0.421053	42.1053	0	0	29.424	264.816	14.31	6.23	8	5.12	4.22	65.92	56.4525	0.856379	85.6379	9.2	8.8	13.9
JB 35 x JB 35	20	2	0	16	4	0.2	20	0	0	14.712	132.408	17.53	7.16	4	3.61	2.39	32.96	23.4925	0.712758	71.2758	6.3	8.2	11.2
A22 x A22	14	2	3	12	2	0.142857	14.2857	0.214286	21.4286	7.356	66.204	14.55	8.46	5	4.25	3.25	41.2	31.7325	0.770206	77.0206	10.8	7.6	17.5
A26 x A26	16	2	4	13	3	0.1875	18.75	0.25	25	11.034	99.306	13.24	7.15	5	3.33	3.18	41.2	31.7325	0.770206	77.0206	13.2	6.8	15.9
A1 x A 1	16	2	0	10	6	0.375	37.5	0	0	22.068	198.612	10.81	6.38	4	3.74	3.52	32.96	23.4925	0.712758	71.2758	10.9	8.1	13.4
A8 x A8	17	2	0	13	4	0.235294	23.5294	0	0	14.712	132.408	11.81	7.58	6	4.21	4.01	49.44	39.9725	0.808505	80.8505	11.7	8.4	12.1
A2 x A2	16	2	1	12	4	0.25	25	0.0625	6.25	14.712	132.408	14.63	8.63	7	3.69	3.25	57.68	48.2125	0.835862	83.5862	6.9	6.1	14.6
A 10 x A 10	14	2	0	9	5	0.357143	35.7143	0	0	18.39	165.51	9.68	6.44	8	4.25	3.95	65.92	56.4525	0.856379	85.6379	10.7	8.2	16.5
A12 x A 12	15	2	2	11	4	0.266667	26.6667	0.133333	13.3333	14.712	132.408	12.83	9.24	5	3.15	3.07	41.2	31.7325	0.770206	77.0206	8.9	7.1	12.3
Atta 1 x Atta 1	17	2	1	14	3	0.176471	17.6471	0.0588235	5.88235	11.034	99.306	15.21	6.27	6	4.28	4.12	49.44	39.9725	0.808505	80.8505	14.8	11.1	14.6
Atta 3 x Atta 3	11	2	1	9	2	0.181818	18.1818	0.0909091	9.09091	7.356	66.204	16.19	5.33	3	3.26	3.15	24.72	15.2525	0.617011	61.7011	15.3	8.7	12.9
P2-1B x P2-1B	16	2	3	11	5	0.3125	31.25	0.1875	18.75	18.39	165.51	15.34	8.31	4	4.25	3.89	32.96	23.4925	0.712758	71.2758	17.6	7.2	17.4
Club x Club	19	2	2	15	4	0.210526	21.0526	0.105263	10.5263	14.712	132.408	14.62	7.16	5	4.32	3.64	41.2	31.7325	0.770206	77.0206	18.2	6.1	15.2
P2-1c x P2-1c	17	2	0	11	6	0.352941	35.2941	0	0	22.068	198.612	15.11	6.28	4	3.52	2.87	32.96	23.4925	0.712758	71.2758	12.8	6.8	16.3
W25 x W25	14	2	4	12	2	0.142857	14.2857	0.285714	28.5714	7.356	66.204	17.85	7.39	6	4.12	3.65	49.44	39.9725	0.808505	80.8505	11.1	4.9	14.5
JB 36 x JB 36	17	3	0	10	4	0.235294	23.5294	0	0	14.88	153.681	15.32	5.23	6	5.03	4.25	49.32	38.974	0.790227	79.0227	7.6	6.2	12.5
JB 32 x JB 32	15	3	2	14	4	0.266667	26.6667	0.133333	13.3333	14.88	153.681	14.42	7.15	5	4.21	4.02	41.1	30.754	0.748273	74.8273	4.5	7.5	14.3
JB 9 x JB 9	14	3	0	9	5	0.357143	35.7143	0	0	18.6	192.101	13.52	6.14	8	3.64	3.21	65.76	55.414	0.84267	84.267	10.8	9.9	12.7
JB 26 x JB 26	17	3	0	11	2	0.117647	11.7647	0	0	7.44	76.8403	16.34	8.32	4	4.52	4.05	32.88	22.534	0.685341	68.5341	17.7	5.3	11.1
JB 10 x JB 10	13	3	4	10	3	0.230769	23.0769	0.307692	30.7692	11.16	115.26	18.63	5.2	5	4.32	3.68	41.1	30.754	0.748273	74.8273	19.3	7.2	16.5
JB 37 x JB 37	16	3	0	10	5	0.3125	31.25	0	0	18.6	192.101	14.23	6.82	7	3.61	3.02	57.54	47.194	0.820195	82.0195	12.9	4.5	14.8
JB 15 x JB 15	12	3	0	11	3	0.25	25	0	0	11.16	115.26	16.24	7.14	6	4.25	4.16	49.32	38.974	0.790227	79.0227	10.6	6.8	17.6
JB 19 x JB 19	19	3	3	15	2	0.105263	10.5263	0.157895	15.7895	7.44	76.8403	15.48	6.29	5	3.62	3.26	41.1	30.754	0.748273	74.8273	18.6	7.9	15.3
JB 3 x JB 3	15	3	3	12	4	0.266667	26.6667	0.2	20	14.88	153.681	12.11	8.24	6	4.25	3.68	49.32	38.974	0.790227	79.0227	17.9	4.6	18.2
JB 1 x JB 1	14	3	0	8	8	0.571429	57.1429	0	0	29.76	307.361	16.38	8.16	7	4.11	3.71	57.54	47.194	0.820195	82.0195	16.9	7.1	16.3
JB 40 x JB 40	17	3	0	10	5	0.294118	29.4118	0	0	18.6	192.101	15.26	7.12	6	3.69	3.18	49.32	38.974	0.790227	79.0227	13.5	7.6	17.4
JB 17 x JB 17	14	3	1	11	4	0.285714	28.5714	0.0714286	7.14286	14.88	153.681	17.22	8.52	5	5.21	4.86	41.1	30.754	0.748273	74.8273	14.8	6.8	12.6
JB34 x JB 34	14	3	0	12	3	0.214286	21.4286	0	0	11.16	115.26	15.18	6.19	6	4.11	3.76	49.32	38.974	0.790227	79.0227	9.2	8.5	19.4
JB 35 x JB 35	16	3	0	13	2	0.125	12.5	0	0	7.44	76.8403	11.34	8.44	7	3.21	3.041	57.54	47.194	0.820195	82.0195	6.1	7.4	16.2
A22 x A22	18	3	4	12	5	0.277778	27.7778	0.222222	22.2222	18.6	192.101	17.21	6.45	4	5.03	4.34	32.88	22.534	0.685341	68.5341	11.4	7.9	13.3
A26 x A26	14	3	2	10	4	0.285714	28.5714	0.142857	14.2857	14.88	153.681	16.24	7.34	5	6.35	5.13	41.1	30.754	0.748273	74.8273	13.2	6.3	14.5
A1 x A 1	15	3	0	9	8	0.533333	53.3333	0	0	29.76	307.361	18.18	6.12	6	4.21	3.49	49.32	38.974	0.790227	79.0227	11.3	7.5	13.6
A8 x A8	19	3	0	10	7	0.368421	36.8421	0	0	26.04	268.941	13.24	7.19	8	5.33	4.52	65.76	55.414	0.84267	84.267	12.4	9.1	15.8
A2 x A2	20	3	3	12	6	0.3	30	0.15	15	22.32	230.521	16.11	6.65	7	4.06	3.54	57.54	47.194	0.820195	82.0195	8.3	6.2	16.9
A 10 x A 10	17	3	0	11	3	0.176471	17.6471	0	0	11.16	115.26	16.24	8.21	6	4.63	3.62	49.32	38.974	0.790227	79.0227	10.1	8.3	14.7
A12 x A 12	16	3	2	10	6	0.375	37.5	0.125	12.5	22.32	230.521	14.33	7.16	4	5.26	4.26	32.88	22.534	0.685341	68.5341	9.7	7.2	12.3
Atta 1 x Atta 1	18	3	1	9	6	0.333333	33.3333	0.0555556	5.55556	22.32	230.521	12.46	8.42	5	4.73	3.45	41.1	30.754	0.748273	74.8273	15.5	9.8	15.4
Atta 3 x Atta 3	12	3	2	15	2	0.166667	16.6667	0.166667	16.6667	7.44	76.8403	15.18	6.52	6	3.81	3.56	49.32	38.974	0.790227	79.0227	15.4	8.1	13.6
P2-1B x P2-1B	15	3	3	11	3	0.2	20	0.2	20	11.16	115.26	17.31	8.14	8	5.26	4.91	65.76	55.414	0.84267	84.267	17.8	7.8	19.2
Club x Club	18	3	2	11	5	0.277778	27.7778	0.111111	11.1111	18.6	192.101	15.29	7.63	7	4.75	3.85	57.54	47.194	0.820195	82.0195	18.5	6.6	17.4
P2-1c x P2-1c	17	3	0	11	6	0.352941	35.2941	0	0	22.32	230.521	18.24	8.25	5	6.41	5.36	41.1	30.754	0.748273	74.8273	12.6	6.4	16.7
W25 x W25	15	3	4	11	5	0.333333	33.3333	0.266667	26.6667	18.6	192.101	14.26	6.14	5	4.28	3.67	41.1	30.754	0.748273	74.8273	10.5	5.2	13.2
